# Supplementary material for: The Evolution of Data-Driven Management Zone Delineation: A Systematic Review
Source: Sensors (Basel). 2026 May 20;26(10):3249. doi: 10.3390/s26103249 (PMC13210477; doi:10.3390/s26103249)
Supplement: Supplementary file 1 [file sensors-26-03249-s001.zip]

Archive with 6 entries (5 files):
- sensors-4222862-Supplementary Materials/
- sensors-4222862-Supplementary Materials/Database S1_DECISIONS_LOG.xlsx
- sensors-4222862-Supplementary Materials/File S1_papers_public.csv
- sensors-4222862-Supplementary Materials/File S1_papers_public.json
- sensors-4222862-Supplementary Materials/README_PUBLIC_EXPORTS.md
- sensors-4222862-Supplementary Materials/Table S1_PRISMA_2020_checklist.pdf
