# Supplementary material for: The Evolution of Data-Driven Management Zone Delineation: A Systematic Review
Source: Sensors (Basel). 2026 May 20;26(10):3249. doi: 10.3390/s26103249 (PMC13210477; doi:10.3390/s26103249)
Supplement: Supplementary file 1 [file sensors-26-03249-s001.zip › sensors-4222862-Supplementary Materials/Database S1_DECISIONS_LOG.xlsx]

## Sheet: DECISIONS_LOG
Paper_ID	title	Final_Decision	Decision_Source	Decided_By	Confidence	Human_Decision	DeepSeek_Decision	Llama_Decision	Gemini_Decision	Notes
1	Decoding local terroir: Data mining to predict sensory profiles of coffee beverage	INCLUDE	Human_After_Review_Maintained	Reviewer_1	HIGH	INCLUDE	EXCLUDE	EXCLUDE	EXCLUDE	Reviewed after AI disagreement, decision maintained
2	Macro and micronutrient based soil fertility zonation using fuzzy logic and geospatial techniques	INCLUDE	Human_AI_Consensus	Reviewer_1 + DeepSeek + Llama	HIGH	INCLUDE	INCLUDE	INCLUDE	INCLUDE	All agree (Human + 2 AI models)
3	Spatiotemporal Analysis of Vineyard Dynamics: UAS-Based Monitoring at the Individual Vine Scale	EXCLUDE	Human_After_Review_Changed	Reviewer_1	HIGH	INCLUDE	EXCLUDE	EXCLUDE	EXCLUDE	Changed from INCLUDE to EXCLUDE after reviewing AI reasoning
4	Optimizing potato yield mapping and prediction: Integrating satellite-based remote sensing and machine learning for sustainable agriculture	EXCLUDE	Human_AI_Consensus	Reviewer_1 + DeepSeek + Llama	HIGH	EXCLUDE	EXCLUDE	EXCLUDE	EXCLUDE	All agree (Human + 2 AI models)
5	Identifying key soil and landscape factors influencing yield spatial patterns for management zone delineation using ensemble machine learning	INCLUDE	Human_AI_Consensus	Reviewer_1 + DeepSeek + Llama	HIGH	INCLUDE	INCLUDE	INCLUDE	INCLUDE	All agree (Human + 2 AI models)
6	Deep learning assisted real-time nitrogen stress detection for variable rate fertilizer applicator in wheat crop	EXCLUDE	Human_AI_Consensus	Reviewer_1 + DeepSeek + Llama	HIGH	EXCLUDE	EXCLUDE	EXCLUDE		All agree (Human + 2 AI models)
7	From detection to action: Creating operational prescription maps for weed management using low-cost UAVs	EXCLUDE	Human_AI_Consensus	Reviewer_1 + DeepSeek + Llama	HIGH	EXCLUDE	EXCLUDE	EXCLUDE		All agree (Human + 2 AI models)
8	Towards Site-Specific Management: UAV- and Ground-Based Assessment of Intra-Field Variability in SHD Almond Orchards â€	INCLUDE	Human_AI_Consensus	Reviewer_1 + DeepSeek + Llama	HIGH	INCLUDE	INCLUDE	INCLUDE		All agree (Human + 2 AI models)
9	Crop Health Assessment from Predicted AGB and NPK Derived from UAV Spectral Indices and Machine Learning Techniques	EXCLUDE	Human_AI_Consensus	Reviewer_1 + DeepSeek + Llama	HIGH	EXCLUDE	EXCLUDE	EXCLUDE		All agree (Human + 2 AI models)
10	Enhancing agricultural data interpretability and visualization with TabNet-driven feature extraction and Local Biplots	EXCLUDE	Human_AI_Consensus	Reviewer_1 + DeepSeek + Llama	HIGH	EXCLUDE	EXCLUDE	EXCLUDE		All agree (Human + 2 AI models)
11	Spatial variability of soil, water, and vegetation in a Patagonian wetland: Implications for sustainable land management planning	INCLUDE	Human_Primary	Reviewer_1	MEDIUM	INCLUDE	EXCLUDE	INCLUDE	EXCLUDE	AI models disagreed, human decision used
12	Fast Detection of Plants in Soybean Fields Using UAVs, YOLOv8x Framework, and Image Segmentation	EXCLUDE	Human_AI_Consensus	Reviewer_1 + DeepSeek + Llama	HIGH	EXCLUDE	EXCLUDE	EXCLUDE		All agree (Human + 2 AI models)
13	Management Zones for Irrigated and Rainfed Grain Crops Based on Data Layer Integration	INCLUDE	Human_AI_Consensus	Reviewer_1 + DeepSeek + Llama	HIGH	INCLUDE	INCLUDE	INCLUDE		All agree (Human + 2 AI models)
14	When ratoon longevity matters: Spatial and temporal analysis of sugarcane plant population patterns using features extracted from UAV images	EXCLUDE	Human_After_Review_Changed	Reviewer_1	HIGH	INCLUDE	EXCLUDE	EXCLUDE	EXCLUDE	Changed from INCLUDE to EXCLUDE after reviewing AI reasoning
15	Optimizing management zone delineation through advanced dimensionality reduction models and clustering algorithms	INCLUDE	Human_AI_Consensus	Reviewer_1 + DeepSeek + Llama	HIGH	INCLUDE	INCLUDE	INCLUDE	INCLUDE	All agree (Human + 2 AI models)
16	Dynamic approaches to precision irrigation of cotton	INCLUDE	Human_After_Review_Maintained	Reviewer_1	HIGH	INCLUDE	EXCLUDE	EXCLUDE		Reviewed after AI disagreement, decision maintained
17	Delineation of management zones in clover-grass for site-specific management of subsequent crops	INCLUDE	Human_Primary	Reviewer_1	MEDIUM	INCLUDE	EXCLUDE	INCLUDE	EXCLUDE	AI models disagreed, human decision used
18	Early season dominant weed mapping in maize field using unmanned aerial vehicle (UAV) imagery: Towards developing prescription map	EXCLUDE	Human_AI_Consensus	Reviewer_1 + DeepSeek + Llama	HIGH	EXCLUDE	EXCLUDE	EXCLUDE		All agree (Human + 2 AI models)
19	Field Study of UAV Variable-Rate Spraying Method for Orchards Based on Canopy Volume	EXCLUDE	Human_AI_Consensus	Reviewer_1 + DeepSeek + Llama	HIGH	EXCLUDE	EXCLUDE	EXCLUDE		All agree (Human + 2 AI models)
20	A review of deep learning applications in weed detection: UAV and robotic approaches for precision agriculture	EXCLUDE	Human_AI_Consensus	Reviewer_1 + DeepSeek + Llama	HIGH	EXCLUDE	EXCLUDE	EXCLUDE		All agree (Human + 2 AI models)
21	Unlocking the Potential of Tracer Technology as a Tool for Quantifying Fertilizer Use Efficiency	EXCLUDE	Human_AI_Consensus	Reviewer_1 + DeepSeek + Llama	HIGH	EXCLUDE	EXCLUDE	EXCLUDE	EXCLUDE	All agree (Human + 2 AI models)
22	Spatial Variability and Management Zones: Leveraging Geostatistics and Fuzzy Clustering	INCLUDE	Human_AI_Consensus	Reviewer_1 + DeepSeek + Llama	HIGH	INCLUDE	INCLUDE	INCLUDE		All agree (Human + 2 AI models)
23	Using Sentinel-1 Time Series Data for the Delineation of Management Zones	INCLUDE	Human_Primary	Reviewer_1	MEDIUM	INCLUDE	EXCLUDE	INCLUDE		AI models disagreed, human decision used
24	Examining Deep Learning Pixel-Based Classification Algorithms for Mapping Weed Canopy Cover in Wheat Production Using Drone Data	EXCLUDE	Human_AI_Consensus	Reviewer_1 + DeepSeek + Llama	HIGH	EXCLUDE	EXCLUDE	EXCLUDE	EXCLUDE	All agree (Human + 2 AI models)
25	Stability maps using historical NDVI images on durum wheat to understand the causes of spatial variability	INCLUDE	Human_Primary	Reviewer_1	MEDIUM	INCLUDE	EXCLUDE	INCLUDE		AI models disagreed, human decision used
26	Management zones delineation: a proposal to overcome the crop-pasture rotation challenge	INCLUDE	Human_Primary	Reviewer_1	MEDIUM	INCLUDE	EXCLUDE	INCLUDE		AI models disagreed, human decision used
27	Spatial and temporal variability of soil apparent electrical conductivity	INCLUDE	Human_Primary	Reviewer_1	MEDIUM	INCLUDE	EXCLUDE	INCLUDE		AI models disagreed, human decision used
28	Research on unmanned aerial vehicle (UAV) rice field weed sensing image segmentation method based on CNN-transformer	EXCLUDE	Human_AI_Consensus	Reviewer_1 + DeepSeek + Llama	HIGH	EXCLUDE	EXCLUDE	EXCLUDE	EXCLUDE	All agree (Human + 2 AI models)
29	Hierarchical Stratification for Spatial Sampling and Digital Mapping of Soil Attributes	EXCLUDE	Human_Primary	Reviewer_1	MEDIUM	EXCLUDE	EXCLUDE	INCLUDE		AI models disagreed, human decision used
30	Monitoring Yield and Quality of Forages and Grassland in the View of Precision Agriculture Applicationsâ€”A Review	EXCLUDE	Human_AI_Consensus	Reviewer_1 + DeepSeek + Llama	HIGH	EXCLUDE	EXCLUDE	EXCLUDE		All agree (Human + 2 AI models)
31	Comparative analysis of evapotranspiration (ET), crop water stress index (CWSI), and normalized difference vegetation index (NDVI) to delineate site-specific irrigation management zones in almond orchards	INCLUDE	Human_Primary	Reviewer_1	MEDIUM	INCLUDE	EXCLUDE	INCLUDE		AI models disagreed, human decision used
32	Weed mapping using UAV imagery and AI techniques: current trends and challenges	EXCLUDE	Human_AI_Consensus	Reviewer_1 + DeepSeek + Llama	HIGH	EXCLUDE	EXCLUDE	EXCLUDE	EXCLUDE	All agree (Human + 2 AI models)
33	Delineation of site-specific management zones to enhance nutrient status, growth, and quality of green onion (Allium cepa L.) in a newly reclaimed area in Ismailia, Egypt	INCLUDE	Human_Primary	Reviewer_1	MEDIUM	INCLUDE	EXCLUDE	INCLUDE	EXCLUDE	AI models disagreed, human decision used
34	Delineation Protocol of Agricultural Management Zones (Olive Trees and Alfalfa) at Field Scale (Crete, Greece)	INCLUDE	Human_AI_Consensus	Reviewer_1 + DeepSeek + Llama	HIGH	INCLUDE	INCLUDE	INCLUDE	INCLUDE	All agree (Human + 2 AI models)
35	The delineation of management zones using soil quality indices for the cultivation of irrigated rice (Oryza sativa L.) in Huila, Colombia	INCLUDE	Human_Primary	Reviewer_1	MEDIUM	INCLUDE	EXCLUDE	INCLUDE		AI models disagreed, human decision used
36	Assessing the effectiveness of satellite and UAV-based remote sensing for delineating alfalfa management zones under heterogeneous rootzone soil salinity	INCLUDE	Human_Primary	Reviewer_1	MEDIUM	INCLUDE	EXCLUDE	INCLUDE		AI models disagreed, human decision used
37	Efficiency of Geostatistical Approach for Mapping and Modeling Soil Site-Specific Management Zones for Sustainable Agriculture Management in Drylands	INCLUDE	Human_AI_Consensus	Reviewer_1 + DeepSeek + Llama	HIGH	INCLUDE	INCLUDE	INCLUDE	INCLUDE	All agree (Human + 2 AI models)
38	Vegetative Index Intercalibration Between PlanetScope and Sentinel-2 Through a SkySat Classification in the Context of â€œRiserva San Massimoâ€ Rice Farm in Northern Italy	EXCLUDE	Human_AI_Consensus	Reviewer_1 + DeepSeek + Llama	HIGH	EXCLUDE	EXCLUDE	EXCLUDE	EXCLUDE	All agree (Human + 2 AI models)
39	Assessing grapevine water status in a variably irrigated vineyard with NIR/SWIR hyperspectral imaging from UAV	EXCLUDE	Human_AI_Consensus	Reviewer_1 + DeepSeek + Llama	HIGH	EXCLUDE	EXCLUDE	EXCLUDE		All agree (Human + 2 AI models)
40	Broad Scope of Site-Specific Crop Management and Specific Role of Remote Sensing Technologies Within Itâ€”A Review	EXCLUDE	Human_After_Review_Changed	Reviewer_1	HIGH	INCLUDE	EXCLUDE	EXCLUDE		Changed from INCLUDE to EXCLUDE after reviewing AI reasoning
41	Spatial and temporal patterns of cotton profitability in management zones based on soil properties and topography	INCLUDE	Human_Primary	Reviewer_1	MEDIUM	INCLUDE	EXCLUDE	INCLUDE		AI models disagreed, human decision used
42	Web-based spatial decision support system for precision agriculture: A tool for delineating dynamic management unit zones (MUZs)	INCLUDE	Human_Primary	Reviewer_1	MEDIUM	INCLUDE	EXCLUDE	INCLUDE		AI models disagreed, human decision used
43	Cross-domain transfer learning for weed segmentation and mapping in precision farming using ground and UAV images	EXCLUDE	Human_AI_Consensus	Reviewer_1 + DeepSeek + Llama	HIGH	EXCLUDE	EXCLUDE	EXCLUDE		All agree (Human + 2 AI models)
44	Classifying Stand Compositions in Clover Grass Based on High-Resolution Multispectral UAV Images	INCLUDE	Human_Primary	Reviewer_1	MEDIUM	INCLUDE	EXCLUDE	INCLUDE		AI models disagreed, human decision used
45	Delineating citrus management zones using spatial interpolation and UAV-based multispectral approaches	INCLUDE	Human_AI_Consensus	Reviewer_1 + DeepSeek + Llama	HIGH	INCLUDE	INCLUDE	INCLUDE	INCLUDE	All agree (Human + 2 AI models)
46	Challenges in Mapping Soil Variability Using Apparent Soil Electrical Conductivity under Heterogeneous Topographic Conditions	EXCLUDE	Human_Primary	Reviewer_1	MEDIUM	EXCLUDE	EXCLUDE	INCLUDE	EXCLUDE	AI models disagreed, human decision used
47	Transfer and zero-shot learning for scalable weed detection and classification in UAV images	EXCLUDE	Human_AI_Consensus	Reviewer_1 + DeepSeek + Llama	HIGH	EXCLUDE	EXCLUDE	EXCLUDE	EXCLUDE	All agree (Human + 2 AI models)
48	A New Dissimilarity Metric for Anomaly Detection in Management Zones Delineation Constructed from Time-Varying Satellite Images	INCLUDE	Human_AI_Consensus	Reviewer_1 + DeepSeek + Llama	HIGH	INCLUDE	INCLUDE	INCLUDE	INCLUDE	All agree (Human + 2 AI models)
49	Influence of the sampling time interval of canopy temperature on the dynamic zoning of variable rate irrigation	INCLUDE	Human_Primary	Reviewer_1	MEDIUM	INCLUDE	EXCLUDE	INCLUDE		AI models disagreed, human decision used
50	Advancements in variable rate spraying for precise spray requirements in precision agriculture using Unmanned aerial spraying Systems: A review	EXCLUDE	Human_AI_Consensus	Reviewer_1 + DeepSeek + Llama	HIGH	EXCLUDE	EXCLUDE	EXCLUDE	EXCLUDE	All agree (Human + 2 AI models)
51	Summarizing soil chemical variables into homogeneous management zones â€“ case study in a specialty coffee crop	INCLUDE	Human_AI_Consensus	Reviewer_1 + DeepSeek + Llama	HIGH	INCLUDE	INCLUDE	INCLUDE		All agree (Human + 2 AI models)
52	DELINEATION OF MANAGEMENT ZONES IN A GRAIN PRODUCTION AREA	INCLUDE	Human_Primary	Reviewer_1	MEDIUM	INCLUDE	EXCLUDE	INCLUDE		AI models disagreed, human decision used
53	Delineation of high-resolution soil carbon management zones using digital soil mapping: A step towards mitigating climate change in the Northeastern Himalayas, India	INCLUDE	Human_AI_Consensus	Reviewer_1 + DeepSeek + Llama	HIGH	INCLUDE	INCLUDE	INCLUDE		All agree (Human + 2 AI models)
54	Remote Sensing and Kriging with External Drift to Improve Sparse Proximal Soil Sensing Data and Define Management Zones in Precision Agriculture	INCLUDE	Human_AI_Consensus	Reviewer_1 + DeepSeek + Llama	HIGH	INCLUDE	INCLUDE	INCLUDE		All agree (Human + 2 AI models)
55	Influence of small-scale spatial variability of soil properties on yield formation of winter wheat	EXCLUDE	Human_Primary	Reviewer_1	MEDIUM	EXCLUDE	EXCLUDE	INCLUDE		AI models disagreed, human decision used
56	Evaluation of Variable Application Rate of Fertilizers Based on Site-Specific Management Zones for Winter Wheat in Small-Scale Farming	INCLUDE	Human_Primary	Reviewer_1	MEDIUM	INCLUDE	EXCLUDE	INCLUDE		AI models disagreed, human decision used
57	Automatic Soil Sampling Site Selection in Management Zones Using a Multi-Objective Optimization Algorithm	INCLUDE	Human_Primary	Reviewer_1	MEDIUM	INCLUDE	EXCLUDE	INCLUDE	EXCLUDE	AI models disagreed, human decision used
58	Using an open source and resilient technology framework to generate and execute prescription maps for site-specific manure application	INCLUDE	Human_After_Review_Maintained	Reviewer_1	HIGH	INCLUDE	EXCLUDE	EXCLUDE		Reviewed after AI disagreement, decision maintained
59	Performance evaluation of YOLO v5 model for automatic crop and weed classification on UAV images	EXCLUDE	Human_AI_Consensus	Reviewer_1 + DeepSeek + Llama	HIGH	EXCLUDE	EXCLUDE	EXCLUDE		All agree (Human + 2 AI models)
60	Management Zones Delineation, Correct and Incorrect Application Analysis in a Coriander Field Using Precision Agriculture, Soil Chemical, Granular and Hydraulic Analyses, Fuzzy k-Means Zoning, Factor Analysis and Geostatistics	INCLUDE	Human_AI_Consensus	Reviewer_1 + DeepSeek + Llama	HIGH	INCLUDE	INCLUDE	INCLUDE	INCLUDE	All agree (Human + 2 AI models)
61	Delineating Management Zones with Different Yield Potentials in Soybeanâ€“Corn and Soybeanâ€“Cotton Production Systems	INCLUDE	Human_AI_Consensus	Reviewer_1 + DeepSeek + Llama	HIGH	INCLUDE	INCLUDE	INCLUDE		All agree (Human + 2 AI models)
62	Dynamic delineation of management zones for site-specific nitrogen fertilization in a citrus orchard	INCLUDE	Human_AI_Consensus	Reviewer_1 + DeepSeek + Llama	HIGH	INCLUDE	INCLUDE	INCLUDE	INCLUDE	All agree (Human + 2 AI models)
63	Scale-dependent geostatistical modelling of crop-soil relationships in view of Precision Agriculture	INCLUDE	Human_Primary	Reviewer_1	MEDIUM	INCLUDE	EXCLUDE	INCLUDE		AI models disagreed, human decision used
64	Delineation and optimization of cotton farmland management zone based on time series of soil-crop properties at landscape scale in south Xinjiang, China	INCLUDE	Human_AI_Consensus	Reviewer_1 + DeepSeek + Llama	HIGH	INCLUDE	INCLUDE	INCLUDE		All agree (Human + 2 AI models)
65	Multilayer Data and Artificial Intelligence for the Delineation of Homogeneous Management Zones in Maize Cultivation	INCLUDE	Human_AI_Consensus	Reviewer_1 + DeepSeek + Llama	HIGH	INCLUDE	INCLUDE	INCLUDE		All agree (Human + 2 AI models)
66	Ground-Penetrating Radar and Electromagnetic Induction: Challenges and Opportunities in Agriculture	EXCLUDE	Human_AI_Consensus	Reviewer_1 + DeepSeek + Llama	HIGH	EXCLUDE	EXCLUDE	EXCLUDE		All agree (Human + 2 AI models)
67	Statistical analysis of comparative experiments based on large strip on-farm trials	EXCLUDE	Human_Primary	Reviewer_1	MEDIUM	EXCLUDE	EXCLUDE	INCLUDE		AI models disagreed, human decision used
68	Understanding the spatio-temporal behavior of crop yield, yield components and weed pressure using time series Sentinel-2-data in an organic farming system	EXCLUDE	Human_AI_Consensus	Reviewer_1 + DeepSeek + Llama	HIGH	EXCLUDE	EXCLUDE	EXCLUDE		All agree (Human + 2 AI models)
69	Potential of Precise Fertilization through Adoption of Management Zones Strategy to Enhance Wheat Production	INCLUDE	Human_Primary	Reviewer_1	MEDIUM	INCLUDE	EXCLUDE	INCLUDE		AI models disagreed, human decision used
70	Effect of varying training epochs of a Faster Region-Based Convolutional Neural Network on the Accuracy of an Automatic Weed Classification Scheme	EXCLUDE	Human_AI_Consensus	Reviewer_1 + DeepSeek + Llama	HIGH	EXCLUDE	EXCLUDE	EXCLUDE		All agree (Human + 2 AI models)
71	Vegetation indices as a Tool for Mapping Sugarcane Management Zones	INCLUDE	Human_Primary	Reviewer_1	MEDIUM	INCLUDE	EXCLUDE	INCLUDE		AI models disagreed, human decision used
72	On-farm evaluation of UAV-based aerial imagery for season-long weed monitoring under contrasting management and pedoclimatic conditions in wheat	EXCLUDE	Human_AI_Consensus	Reviewer_1 + DeepSeek + Llama	HIGH	EXCLUDE	EXCLUDE	EXCLUDE		All agree (Human + 2 AI models)
73	Deep learning-based early weed segmentation using motion blurred UAV images of sorghum fields	EXCLUDE	Human_AI_Consensus	Reviewer_1 + DeepSeek + Llama	HIGH	EXCLUDE	EXCLUDE	EXCLUDE		All agree (Human + 2 AI models)
74	Site-specific irrigation scheduling using one-layer soil hydraulic properties and inverse modeling	INCLUDE	Human_AI_Consensus	Reviewer_1 + DeepSeek + Llama	HIGH	INCLUDE	INCLUDE	INCLUDE		All agree (Human + 2 AI models)
75	Towards site specific management zones delineation in rotational cropping system: Application of multivariate spatial clustering model based on soil properties	INCLUDE	Human_AI_Consensus	Reviewer_1 + DeepSeek + Llama	HIGH	INCLUDE	INCLUDE	INCLUDE		All agree (Human + 2 AI models)
76	Time-series clustering of remote sensing retrievals for defining management zones in a vineyard	INCLUDE	Human_AI_Consensus	Reviewer_1 + DeepSeek + Llama	HIGH	INCLUDE	INCLUDE	INCLUDE	INCLUDE	All agree (Human + 2 AI models)
77	Estimation of turbulent fluxes over almond orchards using high-resolution aerial imagery with one and two-source energy balance models	EXCLUDE	Human_AI_Consensus	Reviewer_1 + DeepSeek + Llama	HIGH	EXCLUDE	EXCLUDE	EXCLUDE		All agree (Human + 2 AI models)
78	Delineation of nutrient management zones for precise fertilizer management in wheat crop using geo-statistical techniques	INCLUDE	Human_AI_Consensus	Reviewer_1 + DeepSeek + Llama	HIGH	INCLUDE	INCLUDE	INCLUDE	INCLUDE	All agree (Human + 2 AI models)
79	Soil Electrical Conductivity and Satellite-Derived Vegetation Indices for Evaluation of Phosphorus, Potassium and Magnesium Content, pH, and Delineation of Within-Field Management Zones	EXCLUDE	Human_Primary	Reviewer_1	MEDIUM	EXCLUDE	EXCLUDE	INCLUDE		AI models disagreed, human decision used
80	Site-Specific Management Zones Delineation Based on Apparent Soil Electrical Conductivity in Two Contrasting Fields of Southern Brazil	INCLUDE	Human_AI_Consensus	Reviewer_1 + DeepSeek + Llama	HIGH	INCLUDE	INCLUDE	INCLUDE	INCLUDE	All agree (Human + 2 AI models)
81	Benchmarking soil organic carbon to support agricultural carbon management: A German case study#	EXCLUDE	Human_AI_Consensus	Reviewer_1 + DeepSeek + Llama	HIGH	EXCLUDE	EXCLUDE	EXCLUDE	EXCLUDE	All agree (Human + 2 AI models)
82	Site-specific seeding for maize production using management zone maps delineated with multi-sensors data fusion scheme	INCLUDE	Human_Primary	Reviewer_1	MEDIUM	INCLUDE	EXCLUDE	INCLUDE		AI models disagreed, human decision used
83	Hyperspectral imaging facilitates early detection of Orobanche cumana below-ground parasitism on sunflower under field conditions	EXCLUDE	Human_AI_Consensus	Reviewer_1 + DeepSeek + Llama	HIGH	EXCLUDE	EXCLUDE	EXCLUDE	EXCLUDE	All agree (Human + 2 AI models)
84	Pixelwise instance segmentation of leaves in dense foliage	EXCLUDE	Human_AI_Consensus	Reviewer_1 + DeepSeek + Llama	HIGH	EXCLUDE	EXCLUDE	EXCLUDE	EXCLUDE	All agree (Human + 2 AI models)
85	Advances in site-specific weed management in agricultureâ€”A review	EXCLUDE	Human_AI_Consensus	Reviewer_1 + DeepSeek + Llama	HIGH	EXCLUDE	EXCLUDE	EXCLUDE	EXCLUDE	All agree (Human + 2 AI models)
86	SAMZ-Desert: A Satellite-based agricultural management zoning tool for the desert agriculture region of southern California	INCLUDE	Human_AI_Consensus	Reviewer_1 + DeepSeek + Llama	HIGH	INCLUDE	INCLUDE	INCLUDE		All agree (Human + 2 AI models)
87	Relationships between Soil Electrical Conductivity and Sentinel-2-Derived NDVI with pH and Content of Selected Nutrients	EXCLUDE	Human_Primary	Reviewer_1	MEDIUM	EXCLUDE	EXCLUDE	INCLUDE		AI models disagreed, human decision used
88	Strawberry fungal leaf scorch disease identification in real-time strawberry field using deep learning architectures	EXCLUDE	Human_AI_Consensus	Reviewer_1 + DeepSeek + Llama	HIGH	EXCLUDE	EXCLUDE	EXCLUDE	EXCLUDE	All agree (Human + 2 AI models)
89	Simplified and hybrid remote sensing-based delineation of management zones for nitrogen variable rate application in wheat	INCLUDE	Human_Primary	Reviewer_1	MEDIUM	INCLUDE	EXCLUDE	INCLUDE		AI models disagreed, human decision used
90	Delineation of management zones in integrated cropâ€“livestock systems	INCLUDE	Human_Primary	Reviewer_1	MEDIUM	INCLUDE	EXCLUDE	INCLUDE	EXCLUDE	AI models disagreed, human decision used
91	Detection of leek white tip disease under field conditions using hyperspectral proximal sensing and supervised machine learning	EXCLUDE	Human_AI_Consensus	Reviewer_1 + DeepSeek + Llama	HIGH	EXCLUDE	EXCLUDE	EXCLUDE		All agree (Human + 2 AI models)
92	Definition of optimal maize seeding rates based on the potential yield of management zones	INCLUDE	Human_Primary	Reviewer_1	MEDIUM	INCLUDE	EXCLUDE	INCLUDE	EXCLUDE	AI models disagreed, human decision used
93	Automatic identification and monitoring of plant diseases using unmanned aerial vehicles: A review	EXCLUDE	Human_AI_Consensus	Reviewer_1 + DeepSeek + Llama	HIGH	EXCLUDE	EXCLUDE	EXCLUDE	EXCLUDE	All agree (Human + 2 AI models)
94	Spatial variations in water-holding capacity as evidence of the need for precision irrigation	INCLUDE	Human_Primary	Reviewer_1	MEDIUM	INCLUDE	EXCLUDE	INCLUDE		AI models disagreed, human decision used
95	Mapping potato plant density variation using aerial imagery and deep learning techniques for precision agriculture	EXCLUDE	Human_AI_Consensus	Reviewer_1 + DeepSeek + Llama	HIGH	EXCLUDE	EXCLUDE	EXCLUDE		All agree (Human + 2 AI models)
96	The challenge of reproducing remote sensing data from satellites and unmanned aerial vehicles (UAVs) in the context of management zones and precision agriculture	INCLUDE	Human_After_Review_Maintained	Reviewer_1	HIGH	INCLUDE	EXCLUDE	EXCLUDE		Reviewed after AI disagreement, decision maintained
97	Can commercial low-cost drones and open-source gis technologies be suitable for semi-automatic weed mapping for smart farming? A case study in ne italy	EXCLUDE	Human_AI_Consensus	Reviewer_1 + DeepSeek + Llama	HIGH	EXCLUDE	EXCLUDE	EXCLUDE		All agree (Human + 2 AI models)
98	Topdressing nitrogen demand prediction in rice crop using machine learning systems	INCLUDE	Human_After_Review_Maintained	Reviewer_1	HIGH	INCLUDE	EXCLUDE	EXCLUDE		Reviewed after AI disagreement, decision maintained
99	Decomposition-based heuristic for the zoning and crop planning problem with adjacency constraints	INCLUDE	Human_Primary	Reviewer_1	MEDIUM	INCLUDE	EXCLUDE	INCLUDE	INCLUDE	AI models disagreed, human decision used
100	Remote sensing vegetation indices in viticulture: A critical review	EXCLUDE	Human_AI_Consensus	Reviewer_1 + DeepSeek + Llama	HIGH	EXCLUDE	EXCLUDE	EXCLUDE		All agree (Human + 2 AI models)
101	Predicting spatiotemporal yield variability to aid arable precision agriculture in New Zealand: a case study of maize-grain crop production in the Waikato region	INCLUDE	Human_Primary	Reviewer_1	MEDIUM	INCLUDE	EXCLUDE	INCLUDE		AI models disagreed, human decision used
102	Delineation of management zones for site-specific information about soil fertility characteristics through proximal sensing of potato fields	INCLUDE	Human_AI_Consensus	Reviewer_1 + DeepSeek + Llama	HIGH	INCLUDE	INCLUDE	INCLUDE		All agree (Human + 2 AI models)
103	Variable rate nitrogen and water management for irrigated maize in the Western US	EXCLUDE	Human_After_Review_Changed	Reviewer_1	HIGH	INCLUDE	EXCLUDE	EXCLUDE		Changed from INCLUDE to EXCLUDE after reviewing AI reasoning
104	Forecasting potato tuber yield using a soil electromagnetic induction method	EXCLUDE	Human_AI_Consensus	Reviewer_1 + DeepSeek + Llama	HIGH	EXCLUDE	EXCLUDE	EXCLUDE		All agree (Human + 2 AI models)
105	Evaluation of in-season management zones from high-resolution soil and plant sensors	INCLUDE	Human_Primary	Reviewer_1	MEDIUM	INCLUDE	EXCLUDE	INCLUDE		AI models disagreed, human decision used
106	Management zone delineation for site-specific fertilization in rice crop using multi-temporal rapideye imagery	INCLUDE	Human_AI_Consensus	Reviewer_1 + DeepSeek + Llama	HIGH	INCLUDE	INCLUDE	INCLUDE		All agree (Human + 2 AI models)
107	Dynamic Management Zones for Irrigation Scheduling	INCLUDE	Human_Primary	Reviewer_1	MEDIUM	INCLUDE	EXCLUDE	INCLUDE		AI models disagreed, human decision used
108	Semantic segmentation: A modern approach for identifying soil clods in precision farming	EXCLUDE	Human_AI_Consensus	Reviewer_1 + DeepSeek + Llama	HIGH	EXCLUDE	EXCLUDE	EXCLUDE		All agree (Human + 2 AI models)
109	FastMapping: Software to create field maps and identify management zones in precision agriculture	INCLUDE	Human_Primary	Reviewer_1	MEDIUM	INCLUDE	EXCLUDE	INCLUDE		AI models disagreed, human decision used
110	Delineation of management zones with spatial data fusion and belief theory	INCLUDE	Human_AI_Consensus	Reviewer_1 + DeepSeek + Llama	HIGH	INCLUDE	INCLUDE	INCLUDE	INCLUDE	All agree (Human + 2 AI models)
111	Mapping and Estimating Weeds in Cotton Using Unmanned Aerial Systems-Borne Imagery	EXCLUDE	Human_AI_Consensus	Reviewer_1 + DeepSeek + Llama	HIGH	EXCLUDE	EXCLUDE	EXCLUDE		All agree (Human + 2 AI models)
112	Prediction of yield productivity zones from Landsat 8 and Sentinel-2A/B and their evaluation using farm machinery measurements	INCLUDE	Human_AI_Consensus	Reviewer_1 + DeepSeek + Llama	HIGH	INCLUDE	INCLUDE	INCLUDE		All agree (Human + 2 AI models)
113	Mapping sub-field maize yields in Nebraska, USA by combining remote sensing imagery, crop simulation models, and machine learning	EXCLUDE	Human_After_Review_Changed	Reviewer_1	HIGH	INCLUDE	EXCLUDE	EXCLUDE		Changed from INCLUDE to EXCLUDE after reviewing AI reasoning
114	Delineation of management zones and optimization of irrigation scheduling to improve irrigation water productivity and revenue in a farmland of Northwest China	INCLUDE	Human_AI_Consensus	Reviewer_1 + DeepSeek + Llama	HIGH	INCLUDE	INCLUDE	INCLUDE		All agree (Human + 2 AI models)
115	Comprehensive assessment of spatial soil variability related to topographic parameters in sugarcane fields	EXCLUDE	Human_Primary	Reviewer_1	MEDIUM	EXCLUDE	EXCLUDE	INCLUDE	EXCLUDE	AI models disagreed, human decision used
116	Mapping vineyard vigor using airborne remote sensing: relations with yield, berry composition and sanitary status under humid climate conditions	INCLUDE	Human_After_Review_Maintained	Reviewer_1	HIGH	INCLUDE	EXCLUDE	EXCLUDE		Reviewed after AI disagreement, decision maintained
117	Using multivariate analysis to design management zones	INCLUDE	Human_AI_Consensus	Reviewer_1 + DeepSeek + Llama	HIGH	INCLUDE	INCLUDE	INCLUDE		All agree (Human + 2 AI models)
118	Spatial management strategies for nitrogen in maize production based on soil and crop data	INCLUDE	Human_Primary	Reviewer_1	MEDIUM	INCLUDE	EXCLUDE	INCLUDE		AI models disagreed, human decision used
119	Delineation of site-specific management zones for pest control purposes: Exploring precision agriculture and species distribution modeling approaches	INCLUDE	Human_Primary	Reviewer_1	MEDIUM	INCLUDE	EXCLUDE	INCLUDE		AI models disagreed, human decision used
120	Analysis of Spatiotemporal Variation of Site-Specific Management Zones in a Topographic Relief Area over a Period of Six Years Using Image Segmentation and Satellite Data	INCLUDE	Human_AI_Consensus	Reviewer_1 + DeepSeek + Llama	HIGH	INCLUDE	INCLUDE	INCLUDE	INCLUDE	All agree (Human + 2 AI models)
121	Combining spatial and temporal corn silage yield variability for management zone development	INCLUDE	Human_AI_Consensus	Reviewer_1 + DeepSeek + Llama	HIGH	INCLUDE	INCLUDE	INCLUDE		All agree (Human + 2 AI models)
122	An integrated approach for the rectangular delineation of management zones and the crop planning problems	INCLUDE	Human_Primary	Reviewer_1	MEDIUM	INCLUDE		INCLUDE		AI models disagreed, human decision used
123	Spatial variability in commercial orange groves. Part 2: relating canopy geometry to soil attributes and historical yield	INCLUDE	Human_Primary	Reviewer_1	MEDIUM	INCLUDE	EXCLUDE	INCLUDE		AI models disagreed, human decision used
124	Delineation of management zones in a peach orchard using multivariate and geostatistical analyses	INCLUDE	Human_AI_Consensus	Reviewer_1 + DeepSeek + Llama	HIGH	INCLUDE	INCLUDE	INCLUDE	INCLUDE	All agree (Human + 2 AI models)
125	A weighted multivariate spatial clustering model to determine irrigation management zones	INCLUDE	Human_AI_Consensus	Reviewer_1 + DeepSeek + Llama	HIGH	INCLUDE	INCLUDE	INCLUDE	INCLUDE	All agree (Human + 2 AI models)
126	Development and application of the soil moisture routing (SMR) model to identify subfield-scale hydrologic classes in dryland cropping systems using the Budyko framework	INCLUDE	Human_Primary	Reviewer_1	MEDIUM	INCLUDE	EXCLUDE	INCLUDE		AI models disagreed, human decision used
127	Delineating robust rectangular management zones based on column generation algorithm	INCLUDE	Human_AI_Consensus	Reviewer_1 + DeepSeek + Llama	HIGH	INCLUDE	INCLUDE	INCLUDE	INCLUDE	All agree (Human + 2 AI models)
128	Clustering tools for integration of satellite remote sensing imagery and proximal soil sensing data	INCLUDE	Human_Primary	Reviewer_1	MEDIUM	INCLUDE	EXCLUDE	INCLUDE		AI models disagreed, human decision used
129	Mexican poppy (Argemone mexicana) control in cornfield using deep learning neural networks: a perspective	EXCLUDE	Human_AI_Consensus	Reviewer_1 + DeepSeek + Llama	HIGH	EXCLUDE	EXCLUDE	EXCLUDE	EXCLUDE	All agree (Human + 2 AI models)
130	Studying crop yield response to supplemental irrigation and the spatial heterogeneity of soil physical attributes in a humid region	EXCLUDE	Human_After_Review_Changed	Reviewer_1	HIGH	INCLUDE	EXCLUDE	EXCLUDE	EXCLUDE	Changed from INCLUDE to EXCLUDE after reviewing AI reasoning
131	Soybean crop coverage estimation from NDVI images with different spatial resolution to evaluate yield variability in a plot	EXCLUDE	Human_AI_Consensus	Reviewer_1 + DeepSeek + Llama	HIGH	EXCLUDE	EXCLUDE	EXCLUDE		All agree (Human + 2 AI models)
132	Soil mapping and delineation of management zones in the Western Ghats of coastal India	INCLUDE	Human_Primary	Reviewer_1	MEDIUM	INCLUDE	EXCLUDE	INCLUDE	EXCLUDE	AI models disagreed, human decision used
133	Unsupervised detection of vineyards by 3D point-cloud UAV photogrammetry for precision agriculture	EXCLUDE	Human_Primary	Reviewer_1	MEDIUM	EXCLUDE	INCLUDE	EXCLUDE		AI models disagreed, human decision used
134	Workflow to establish time-specific zones in precision agriculture by spatiotemporal integration of plant and soil sensing data	INCLUDE	Human_AI_Consensus	Reviewer_1 + DeepSeek + Llama	HIGH	INCLUDE	INCLUDE	INCLUDE		All agree (Human + 2 AI models)
135	An integrated approach to site-specific management zone delineation	INCLUDE	Human_Primary	Reviewer_1	MEDIUM	INCLUDE	EXCLUDE	INCLUDE		AI models disagreed, human decision used
136	Spatial variability in orchards after land transformation: Consequences for precision agriculture practices	INCLUDE	Human_Primary	Reviewer_1	MEDIUM	INCLUDE	EXCLUDE	INCLUDE		AI models disagreed, human decision used
137	Evaluation of spatial distribution and regional zone delineation for micronutrients in a semiarid Deccan Plateau Region of India	INCLUDE	Human_AI_Consensus	Reviewer_1 + DeepSeek + Llama	HIGH	INCLUDE	INCLUDE	INCLUDE		All agree (Human + 2 AI models)
138	Automatic delineation algorithm for site-specific management zones based on satellite remote sensing data	INCLUDE	Human_AI_Consensus	Reviewer_1 + DeepSeek + Llama	HIGH	INCLUDE	INCLUDE	INCLUDE		All agree (Human + 2 AI models)
139	Use of farmer knowledge in the delineation of potential management zones in precision agriculture: A case study in maize (Zea mays L.)	INCLUDE	Human_Primary	Reviewer_1	MEDIUM	INCLUDE	EXCLUDE	INCLUDE	INCLUDE	AI models disagreed, human decision used
140	GeoFIS: An open source, decision-support tool for precision agriculture data	INCLUDE	Human_After_Review_Maintained	Reviewer_1	HIGH	INCLUDE	EXCLUDE	EXCLUDE	EXCLUDE	Reviewed after AI disagreement, decision maintained
141	Spatial variability of soil properties and delineation of soil management zones of oil palm plantations grown in a hot and humid tropical region of southern India	INCLUDE	Human_AI_Consensus	Reviewer_1 + DeepSeek + Llama	HIGH	INCLUDE	INCLUDE	INCLUDE		All agree (Human + 2 AI models)
142	Spatiotemporal variation of site-specific management units on natural turfgrass sports fields during dry down	INCLUDE	Human_Primary	Reviewer_1	MEDIUM	INCLUDE	EXCLUDE	INCLUDE		AI models disagreed, human decision used
143	Fusion of pixel and object-based features for weed mapping using unmanned aerial vehicle imagery	EXCLUDE	Human_AI_Consensus	Reviewer_1 + DeepSeek + Llama	HIGH	EXCLUDE	EXCLUDE	EXCLUDE	EXCLUDE	All agree (Human + 2 AI models)
144	3-D characterization of vineyards using a novel UAV imagery-based OBIA procedure for precision viticulture applications	INCLUDE	Human_Primary	Reviewer_1	MEDIUM	INCLUDE	EXCLUDE	INCLUDE		AI models disagreed, human decision used
145	Maximizing the relationship of yield to site-specific management zones with object-oriented segmentation of hyperspectral images	INCLUDE	Human_AI_Consensus	Reviewer_1 + DeepSeek + Llama	HIGH	INCLUDE	INCLUDE	INCLUDE	INCLUDE	All agree (Human + 2 AI models)
146	Assessing wheat spatial variation based on proximal and remote spectral vegetation indices and soil properties	INCLUDE	Human_After_Review_Maintained	Reviewer_1	HIGH	INCLUDE	EXCLUDE	EXCLUDE		Reviewed after AI disagreement, decision maintained
147	Rectification methods for optimization of management zones	INCLUDE	Human_Primary	Reviewer_1	MEDIUM	INCLUDE	EXCLUDE	INCLUDE	INCLUDE	AI models disagreed, human decision used
148	An automatic random forest-OBIA algorithm for early weed mapping between and within crop rows using UAV imagery	EXCLUDE	Human_AI_Consensus	Reviewer_1 + DeepSeek + Llama	HIGH	EXCLUDE	EXCLUDE	EXCLUDE		All agree (Human + 2 AI models)
149	Field-scale electrical resistivity profiling mapping for delineating soil condition in a nitrate vulnerable zone	INCLUDE	Human_Primary	Reviewer_1	MEDIUM	INCLUDE	EXCLUDE	INCLUDE		AI models disagreed, human decision used
150	Accurate ortho-mosaicked six-band multispectral UAV images as affected by mission planning for precision agriculture proposes	EXCLUDE	Human_AI_Consensus	Reviewer_1 + DeepSeek + Llama	HIGH	EXCLUDE	EXCLUDE	EXCLUDE		All agree (Human + 2 AI models)
151	Spatial Distribution and Management Zones for Sulphur and Micronutrients in Shiwalik Himalayan Region of India	INCLUDE	Human_AI_Consensus	Reviewer_1 + DeepSeek + Llama	HIGH	INCLUDE	INCLUDE	INCLUDE		All agree (Human + 2 AI models)
152	Geostatistical modelling of within-field soil and yield variability for management zones delineation: a case study in a durum wheat field	INCLUDE	Human_AI_Consensus	Reviewer_1 + DeepSeek + Llama	HIGH	INCLUDE	INCLUDE	INCLUDE	INCLUDE	All agree (Human + 2 AI models)
153	Geotechnologies and soil mapping for delimitation of management zones as an approach to precision viticulture	INCLUDE	Human_AI_Consensus	Reviewer_1 + DeepSeek + Llama	HIGH	INCLUDE	INCLUDE	INCLUDE	INCLUDE	All agree (Human + 2 AI models)
154	Delineation of site-specific management units for operational applications using the topographic position index in La Pampa, Argentina	INCLUDE	Human_AI_Consensus	Reviewer_1 + DeepSeek + Llama	HIGH	INCLUDE	INCLUDE	INCLUDE	INCLUDE	All agree (Human + 2 AI models)
155	Delineating management zones for precision agriculture applications: A case study on wheat in sub-tropical Brazil	INCLUDE	Human_Primary	Reviewer_1	MEDIUM	INCLUDE	EXCLUDE	INCLUDE		AI models disagreed, human decision used
156	Selecting patterns and features for between- and within- crop-row weed mapping using UAV-imagery	EXCLUDE	Human_AI_Consensus	Reviewer_1 + DeepSeek + Llama	HIGH	EXCLUDE	EXCLUDE	EXCLUDE	EXCLUDE	All agree (Human + 2 AI models)
157	Characterization of field scale soil variability using remotely and proximally sensed data and response surface method	EXCLUDE	Human_Primary	Reviewer_1	MEDIUM	EXCLUDE	EXCLUDE	INCLUDE		AI models disagreed, human decision used
158	Protocol for multivariate homogeneous zone delineation in precision agriculture	INCLUDE	Human_AI_Consensus	Reviewer_1 + DeepSeek + Llama	HIGH	INCLUDE	INCLUDE	INCLUDE		All agree (Human + 2 AI models)
159	Delineating site-specific management zones for precision agriculture	INCLUDE	Human_Primary	Reviewer_1	MEDIUM	INCLUDE	EXCLUDE	INCLUDE	EXCLUDE	AI models disagreed, human decision used
160	Estimating wheat biomass by combining image clustering with crop height	EXCLUDE	Human_Primary	Reviewer_1	MEDIUM	EXCLUDE	EXCLUDE	INCLUDE		AI models disagreed, human decision used
161	A semi-supervised system for weed mapping in sunflower crops using unmanned aerial vehicles and a crop row detection method	EXCLUDE	Human_AI_Consensus	Reviewer_1 + DeepSeek + Llama	HIGH	EXCLUDE	EXCLUDE	EXCLUDE		All agree (Human + 2 AI models)
162	Delineation of soil management zones for a rice cultivated area in eastern India using fuzzy clustering	INCLUDE	Human_AI_Consensus	Reviewer_1 + DeepSeek + Llama	HIGH	INCLUDE	INCLUDE	INCLUDE		All agree (Human + 2 AI models)
163	Vineyard detection from unmanned aerial systems images	EXCLUDE	Human_AI_Consensus	Reviewer_1 + DeepSeek + Llama	HIGH	EXCLUDE	EXCLUDE	EXCLUDE		All agree (Human + 2 AI models)
164	An automatic object-based method for optimal thresholding in UAV images: Application for vegetation detection in herbaceous crops	EXCLUDE	Human_AI_Consensus	Reviewer_1 + DeepSeek + Llama	HIGH	EXCLUDE	EXCLUDE	EXCLUDE		All agree (Human + 2 AI models)
165	Maize (Zea mays L.) yield response to nitrogen as influenced by spatio-temporal variations of soil-water-topography dynamics	INCLUDE	Human_Primary	Reviewer_1	MEDIUM	INCLUDE	EXCLUDE	INCLUDE		AI models disagreed, human decision used
166	Getis-Ord's hot- and cold-spot statistics as a basis for multivariate spatial clustering of orchard tree data	INCLUDE	Human_AI_Consensus	Reviewer_1 + DeepSeek + Llama	HIGH	INCLUDE	INCLUDE	INCLUDE		All agree (Human + 2 AI models)
167	An approach for assessing the effects of site-specific fertilization on crop growth and yield of durum wheat in organic agriculture	INCLUDE	Human_Primary	Reviewer_1	MEDIUM	INCLUDE	EXCLUDE	INCLUDE		AI models disagreed, human decision used
168	Delineation of management zones using an active canopy sensor for a tobacco field	INCLUDE	Human_AI_Consensus	Reviewer_1 + DeepSeek + Llama	HIGH	INCLUDE	INCLUDE	INCLUDE		All agree (Human + 2 AI models)
169	Comparison of Multiple-Layer Perceptrons and Least Squares Support Vector Machines for Remote-Sensed Characterization of In-Field LAI Patterns â€“ A Case Study with Potato	INCLUDE	Human_After_Review_Changed	Reviewer_1	HIGH	EXCLUDE	INCLUDE	INCLUDE		Changed from EXCLUDE to INCLUDE after reviewing AI reasoning
170	Combined spectral and spatial modeling of corn yield based on aerial images and crop surface models acquired with an unmanned aircraft system	EXCLUDE	Human_AI_Consensus	Reviewer_1 + DeepSeek + Llama	HIGH	EXCLUDE	EXCLUDE	EXCLUDE		All agree (Human + 2 AI models)
171	Evaluation of pixel- and object-based approaches for mapping wild oat (Avena sterilis) weed patches in wheat fields using QuickBird imagery for site-specific management	INCLUDE	Human_Primary	Reviewer_1	MEDIUM	INCLUDE	EXCLUDE	INCLUDE	EXCLUDE	AI models disagreed, human decision used
172	Multi-temporal mapping of the vegetation fraction in early-season wheat fields using images from UAV	EXCLUDE	Human_AI_Consensus	Reviewer_1 + DeepSeek + Llama	HIGH	EXCLUDE	EXCLUDE	EXCLUDE		All agree (Human + 2 AI models)
173	Optimization of corn plant population according to management zones in Southern Brazil	INCLUDE	Human_Primary	Reviewer_1	MEDIUM	INCLUDE	EXCLUDE	INCLUDE	EXCLUDE	AI models disagreed, human decision used
174	Optimisation of agricultural input application to enhance the crop quality and yield quantity in paddy under precision farming	INCLUDE	Human_After_Review_Maintained	Reviewer_1	HIGH	INCLUDE	EXCLUDE	EXCLUDE		Reviewed after AI disagreement, decision maintained
175	Delineation of management zones with soil apparent electrical conductivity to improve nutrient management	INCLUDE	Human_AI_Consensus	Reviewer_1 + DeepSeek + Llama	HIGH	INCLUDE	INCLUDE	INCLUDE		All agree (Human + 2 AI models)
176	Subfield management class delineation using cluster analysis from spatial principal components of soil variables	INCLUDE	Human_AI_Consensus	Reviewer_1 + DeepSeek + Llama	HIGH	INCLUDE	INCLUDE	INCLUDE	INCLUDE	All agree (Human + 2 AI models)
177	Rectangular shape management zone delineation using integer linear programming	INCLUDE	Human_AI_Consensus	Reviewer_1 + DeepSeek + Llama	HIGH	INCLUDE	INCLUDE	INCLUDE	INCLUDE	All agree (Human + 2 AI models)
178	Support Vector Machines for crop/weeds identification in maize fields	EXCLUDE	Human_AI_Consensus	Reviewer_1 + DeepSeek + Llama	HIGH	EXCLUDE	EXCLUDE	EXCLUDE		All agree (Human + 2 AI models)
179	Spatial variability of orange spotting disease in oil palm	EXCLUDE	Human_AI_Consensus	Reviewer_1 + DeepSeek + Llama	HIGH	EXCLUDE	EXCLUDE	EXCLUDE	EXCLUDE	All agree (Human + 2 AI models)
180	Delineation of site specific nutrient management zones for a paddy cultivated area based on soil fertility using fuzzy clustering	INCLUDE	Human_AI_Consensus	Reviewer_1 + DeepSeek + Llama	HIGH	INCLUDE	INCLUDE	INCLUDE	INCLUDE	All agree (Human + 2 AI models)
181	Relationship between apparent electrical conductivity and soil physical properties in a Malaysian paddy field	EXCLUDE	Human_Primary	Reviewer_1	MEDIUM	EXCLUDE	EXCLUDE	INCLUDE		AI models disagreed, human decision used
182	Potential of hyperspectral remote sensing for field scale soil mapping and precision agriculture applications	INCLUDE	Human_Primary	Reviewer_1	MEDIUM	INCLUDE	EXCLUDE	INCLUDE		AI models disagreed, human decision used
183	Remote sensing to detect plant stress induced by Heterodera schachtii and Rhizoctonia solani in sugar beet fields	EXCLUDE	Human_AI_Consensus	Reviewer_1 + DeepSeek + Llama	HIGH	EXCLUDE	EXCLUDE	EXCLUDE	EXCLUDE	All agree (Human + 2 AI models)
184	Delineating site-specific quality-based management zones for a tobacco field	INCLUDE	Human_Primary	Reviewer_1	MEDIUM	INCLUDE	EXCLUDE	INCLUDE	EXCLUDE	AI models disagreed, human decision used
185	Site-specific management zones based on the Rasch model and geostatistical techniques	INCLUDE	Human_AI_Consensus	Reviewer_1 + DeepSeek + Llama	HIGH	INCLUDE	INCLUDE	INCLUDE	INCLUDE	All agree (Human + 2 AI models)
186	Spectral discrimination of wild oat and canary grass in wheat fields for less herbicide application	EXCLUDE	Human_AI_Consensus	Reviewer_1 + DeepSeek + Llama	HIGH	EXCLUDE	EXCLUDE	EXCLUDE	EXCLUDE	All agree (Human + 2 AI models)
187	Zone mapping application for precision-farming: A decision support tool for variable rate application	INCLUDE	Human_Primary	Reviewer_1	MEDIUM	INCLUDE	EXCLUDE	INCLUDE		AI models disagreed, human decision used
188	Digital soil-class mapping from proximal and remotely sensed data at the field level	INCLUDE	Human_Primary	Reviewer_1	MEDIUM	INCLUDE	EXCLUDE	INCLUDE		AI models disagreed, human decision used
189	Interpretation of electrical conductivity patterns by soil properties and geological maps for precision agriculture	EXCLUDE	Human_Primary	Reviewer_1	MEDIUM	EXCLUDE	EXCLUDE	INCLUDE		AI models disagreed, human decision used
190	Logistic regression product-unit neural networks for mapping Ridolfia segetum infestations in sunflower crop using multitemporal remote sensed data	EXCLUDE	Human_AI_Consensus	Reviewer_1 + DeepSeek + Llama	HIGH	EXCLUDE	EXCLUDE	EXCLUDE	EXCLUDE	All agree (Human + 2 AI models)
191	Influence of input uncertainty on prediction of within-field pesticide leaching risks	EXCLUDE	Human_AI_Consensus	Reviewer_1 + DeepSeek + Llama	HIGH	EXCLUDE	EXCLUDE	EXCLUDE		All agree (Human + 2 AI models)
192	Application of geostatistical tools to quantify spatial variability of selected soil chemical properties from a cultivated tropical peat	EXCLUDE	Human_Primary	Reviewer_1	MEDIUM	EXCLUDE	EXCLUDE	INCLUDE		AI models disagreed, human decision used
193	Automatic assessment of agro-environmental indicators from remotely sensed images of tree orchards and its evaluation using olive plantations	EXCLUDE	Human_AI_Consensus	Reviewer_1 + DeepSeek + Llama	HIGH	EXCLUDE	EXCLUDE	EXCLUDE		All agree (Human + 2 AI models)
194	Real-time measurement of soil attributes using on-the-go near infrared reflectance spectroscopy	EXCLUDE	Human_AI_Consensus	Reviewer_1 + DeepSeek + Llama	HIGH	EXCLUDE	EXCLUDE	EXCLUDE		All agree (Human + 2 AI models)
195	Combination of multispectral remote sensing, variable rate technology and environmental modeling for citrus pest management	EXCLUDE	Human_AI_Consensus	Reviewer_1 + DeepSeek + Llama	HIGH	EXCLUDE	EXCLUDE	EXCLUDE		All agree (Human + 2 AI models)
196	Determination of management zones in corn (Zea mays L.) based on soil fertility	INCLUDE	Human_Primary	Reviewer_1	MEDIUM	INCLUDE	EXCLUDE	INCLUDE		AI models disagreed, human decision used
197	Delineation of site-specific management zones using fuzzy clustering analysis in a coastal saline land	INCLUDE	Human_AI_Consensus	Reviewer_1 + DeepSeek + Llama	HIGH	INCLUDE	INCLUDE	INCLUDE	INCLUDE	All agree (Human + 2 AI models)
198	Yield variability related to landscape properties of a loamy soil in central Belgium	INCLUDE	Human_AI_Consensus	Reviewer_1 + DeepSeek + Llama	HIGH	INCLUDE	INCLUDE	INCLUDE	INCLUDE	All agree (Human + 2 AI models)
199	Assessment of cereal nitrogen requirements derived by optical on-the-go sensors on heterogeneous soils	EXCLUDE	Human_AI_Consensus	Reviewer_1 + DeepSeek + Llama	HIGH	EXCLUDE	EXCLUDE	EXCLUDE	EXCLUDE	All agree (Human + 2 AI models)
200	Effect of Soil Water on Apparent Soil Electrical Conductivity and Texture Relationships in a Dryland Field	EXCLUDE	Human_Primary	Reviewer_1	MEDIUM	EXCLUDE	EXCLUDE	INCLUDE		AI models disagreed, human decision used
201	Delineating potential management zones for cotton based on yields and soil properties	INCLUDE	Human_AI_Consensus	Reviewer_1 + DeepSeek + Llama	HIGH	INCLUDE	INCLUDE	INCLUDE		All agree (Human + 2 AI models)
202	Delineating productivity zones on claypan soil fields using apparent soil electrical conductivity	INCLUDE	Human_AI_Consensus	Reviewer_1 + DeepSeek + Llama	HIGH	INCLUDE	INCLUDE	INCLUDE		All agree (Human + 2 AI models)
203	Spatial variability of soil properties and potential management classification of a chernozemic field in lower Austria	INCLUDE	Human_AI_Consensus	Reviewer_1 + DeepSeek + Llama	HIGH	INCLUDE	INCLUDE	INCLUDE	INCLUDE	All agree (Human + 2 AI models)
204	Remote sensing applications for precision agriculture: A learning community approach	EXCLUDE	Human_AI_Consensus	Reviewer_1 + DeepSeek + Llama	HIGH	EXCLUDE	EXCLUDE	EXCLUDE	EXCLUDE	All agree (Human + 2 AI models)
205	An empirical analysis of the simultaneous effects of nitrogen, phosphorus and potassium in millet production on spatially variable fields in SW Niger	EXCLUDE	Human_Primary	Reviewer_1	MEDIUM	EXCLUDE	EXCLUDE	INCLUDE		AI models disagreed, human decision used
206	Precision farming of cereal crops: A review of a six year experiment to develop management guidelines	INCLUDE	Human_After_Review_Maintained	Reviewer_1	HIGH	INCLUDE	EXCLUDE	EXCLUDE		Reviewed after AI disagreement, decision maintained
207	Influence of weed maturity levels on species classification using machine vision	EXCLUDE	Human_AI_Consensus	Reviewer_1 + DeepSeek + Llama	HIGH	EXCLUDE	EXCLUDE	EXCLUDE		All agree (Human + 2 AI models)
208	An evaluation of the response of yield monitors and combines to varying yields	EXCLUDE	Human_AI_Consensus	Reviewer_1 + DeepSeek + Llama	HIGH	EXCLUDE	EXCLUDE	EXCLUDE	EXCLUDE	All agree (Human + 2 AI models)
209	Development of a field-level geographic information system	EXCLUDE	Human_AI_Consensus	Reviewer_1 + DeepSeek + Llama	HIGH	EXCLUDE	EXCLUDE	EXCLUDE	EXCLUDE	All agree (Human + 2 AI models)
210	Evaluating farmer defined management zone maps for variable rate fertilizer application	INCLUDE	Human_Primary	Reviewer_1	MEDIUM	INCLUDE	EXCLUDE	INCLUDE		AI models disagreed, human decision used
211	Delineation and evaluation of management zones for site-specific nutrient management using a geostatistical and fuzzy C mean cluster approach	INCLUDE	Human_AI_Consensus	Reviewer_1 + DeepSeek + Llama	HIGH	INCLUDE	INCLUDE	INCLUDE	INCLUDE	All agree (Human + 2 AI models)
212	Optimizing management zone delineation technique for high-dimensional and large-volume datasets in precision agriculture	INCLUDE	Human_AI_Consensus	Reviewer_1 + DeepSeek + Llama	HIGH	INCLUDE	INCLUDE	INCLUDE	INCLUDE	All agree (Human + 2 AI models)
213	Generic optimization approach of soil hydraulic parameters for site-specific model applications	EXCLUDE	Human_Primary	Reviewer_1	MEDIUM	EXCLUDE	EXCLUDE	INCLUDE		AI models disagreed, human decision used
214	Predictive modeling of soil profiles for precision agriculture: a case study in safflower cultivation environments	EXCLUDE	Human_AI_Consensus	Reviewer_1 + DeepSeek + Llama	HIGH	EXCLUDE	EXCLUDE	EXCLUDE	EXCLUDE	All agree (Human + 2 AI models)
215	On-farm experimentation of precision agriculture for differential seed and fertilizer management in semi-arid rainfed zones	INCLUDE	Human_AI_Consensus	Reviewer_1 + DeepSeek + Llama	HIGH	INCLUDE	INCLUDE	INCLUDE		All agree (Human + 2 AI models)
216	Towards identifying the economically optimum sampling density for variable-rate soil constraint management	EXCLUDE	Human_AI_Consensus	Reviewer_1 + DeepSeek + Llama	HIGH	EXCLUDE	EXCLUDE	EXCLUDE		All agree (Human + 2 AI models)
217	Integrating NDVI and agronomic data to optimize the variable-rate nitrogen fertilization	EXCLUDE	Human_AI_Consensus	Reviewer_1 + DeepSeek + Llama	HIGH	EXCLUDE	EXCLUDE	EXCLUDE		All agree (Human + 2 AI models)
218	Soil sampling and sensed ancillary data requirements for soil mapping in precision agriculture II: contour mapping of soil properties with sensed z-score data for comparison with management zone averages	INCLUDE	Human_Primary	Reviewer_1	MEDIUM	INCLUDE	EXCLUDE	INCLUDE		AI models disagreed, human decision used
219	Spatial prediction of soil acidity and nutrients for site-specific soil management in Bedele district, Southwestern Ethiopia	INCLUDE	Human_After_Review_Changed	Reviewer_1	HIGH	EXCLUDE	INCLUDE	INCLUDE	EXCLUDE	Changed from EXCLUDE to INCLUDE after reviewing AI reasoning
220	Application of spatio-temporal data in site-specific maize yield prediction with machine learning methods	EXCLUDE	Human_AI_Consensus	Reviewer_1 + DeepSeek + Llama	HIGH	EXCLUDE	EXCLUDE	EXCLUDE	EXCLUDE	All agree (Human + 2 AI models)
221	In season estimation of economic optimum nitrogen rate with remote sensing multispectral indices and historical telematics field-operation data	EXCLUDE	Human_AI_Consensus	Reviewer_1 + DeepSeek + Llama	HIGH	EXCLUDE	EXCLUDE	EXCLUDE		All agree (Human + 2 AI models)
222	Farm-scale soil spatial variability at a mountain research centre in Northwestern Himalayas	EXCLUDE	Human_Primary	Reviewer_1	MEDIUM	EXCLUDE	EXCLUDE	INCLUDE		AI models disagreed, human decision used
223	Siteâ€specific nitrogen balances based on spatially variable soil and plant properties	EXCLUDE	Human_Primary	Reviewer_1	MEDIUM	EXCLUDE	EXCLUDE	INCLUDE	EXCLUDE	AI models disagreed, human decision used
224	Direct prediction of site-specific lime requirement of arable fields using the base neutralizing capacity and a multi-sensor platform for on-the-go soil mapping	EXCLUDE	Human_Primary	Reviewer_1	MEDIUM	EXCLUDE	EXCLUDE	INCLUDE		AI models disagreed, human decision used
225	Economic evaluation of variable rate nitrogen management of canola for zones based on historical yield maps and soil test recommendations	INCLUDE	Human_After_Review_Maintained	Reviewer_1	HIGH	INCLUDE	EXCLUDE	EXCLUDE		Reviewed after AI disagreement, decision maintained
226	Spatiotemporal co-optimization of agricultural management practices towards climate-smart crop production	INCLUDE	Human_Primary	Reviewer_1	MEDIUM	INCLUDE	EXCLUDE	INCLUDE		AI models disagreed, human decision used
227	Are pulses really more variable than cereals? A comprehensive analysis of within-field yield variability across Australia	EXCLUDE	Human_After_Review_Changed	Reviewer_1	HIGH	INCLUDE	EXCLUDE	EXCLUDE	EXCLUDE	Changed from INCLUDE to EXCLUDE after reviewing AI reasoning
228	Effect of training sample size, sampling design and prediction model on soil mapping with proximal sensing data for precision liming	EXCLUDE	Human_Primary	Reviewer_1	MEDIUM	EXCLUDE	EXCLUDE	INCLUDE		AI models disagreed, human decision used
229	Towards reducing chemical usage for weed control in agriculture using UAS imagery analysis and computer vision techniques	EXCLUDE	Human_AI_Consensus	Reviewer_1 + DeepSeek + Llama	HIGH	EXCLUDE	EXCLUDE	EXCLUDE	EXCLUDE	All agree (Human + 2 AI models)
230	Toward automated irrigation management with integrated crop water stress index and spatial soil water balance	EXCLUDE	Human_AI_Consensus	Reviewer_1 + DeepSeek + Llama	HIGH	EXCLUDE	EXCLUDE	EXCLUDE		All agree (Human + 2 AI models)
231	Processing of remote sensing information to retrieve leaf area index in barley: a comparison of methods	EXCLUDE	Human_AI_Consensus	Reviewer_1 + DeepSeek + Llama	HIGH	EXCLUDE	EXCLUDE	EXCLUDE	EXCLUDE	All agree (Human + 2 AI models)
232	A comparison between spatial clustering models for determining N-fertilization management zones in orchards	INCLUDE	Human_AI_Consensus	Reviewer_1 + DeepSeek + Llama	HIGH	INCLUDE	INCLUDE	INCLUDE	INCLUDE	All agree (Human + 2 AI models)
233	Utility of visible and near-infrared spectroscopy to predict base neutralizing capacity and lime requirement of quaternary soils	EXCLUDE	Human_AI_Consensus	Reviewer_1 + DeepSeek + Llama	HIGH	EXCLUDE	EXCLUDE	EXCLUDE		All agree (Human + 2 AI models)
234	Guidelines for precise lime management based on high-resolution soil pH, texture and SOM maps generated from proximal soil sensing data	EXCLUDE	Human_Primary	Reviewer_1	MEDIUM	EXCLUDE	EXCLUDE	INCLUDE		AI models disagreed, human decision used
235	Combining computer vision and deep learning to enable ultra-scale aerial phenotyping and precision agriculture: A case study of lettuce production	EXCLUDE	Human_AI_Consensus	Reviewer_1 + DeepSeek + Llama	HIGH	EXCLUDE	EXCLUDE	EXCLUDE	EXCLUDE	All agree (Human + 2 AI models)
236	Multi-temporal yield pattern analysis method for deriving yield zones in crop production systems	INCLUDE	Human_Primary	Reviewer_1	MEDIUM	INCLUDE		INCLUDE		AI models disagreed, human decision used
237	Multivariate chemometrics as a key tool for prediction of K and Fe in a diverse German agricultural soil-set using EDXRF	EXCLUDE	Human_AI_Consensus	Reviewer_1 + DeepSeek + Llama	HIGH	EXCLUDE	EXCLUDE	EXCLUDE		All agree (Human + 2 AI models)
238	Estimation of vegetation indices for high-throughput phenotyping of wheat using aerial imaging	EXCLUDE	Human_AI_Consensus	Reviewer_1 + DeepSeek + Llama	HIGH	EXCLUDE	EXCLUDE	EXCLUDE		All agree (Human + 2 AI models)
239	Data fusion techniques for delineation of site-specific management zones in a field in UK	INCLUDE	Human_Primary	Reviewer_1	MEDIUM	INCLUDE	EXCLUDE	INCLUDE	EXCLUDE	AI models disagreed, human decision used
240	Inverse meta-modelling to estimate soil available water capacity at high spatial resolution across a farm	EXCLUDE	Human_Primary	Reviewer_1	MEDIUM	EXCLUDE	EXCLUDE	INCLUDE	EXCLUDE	AI models disagreed, human decision used
241	Nutrient Management Zones for Citrus Based on Variation in Soil Properties and Tree Performance	INCLUDE	Human_Primary	Reviewer_1	MEDIUM	INCLUDE	EXCLUDE	INCLUDE	EXCLUDE	AI models disagreed, human decision used
242	A bio-inspired optimization algorithm with disjoint sets to delineate orthogonal site-specific management zones	INCLUDE	Human_AI_Consensus	Reviewer_1 + DeepSeek + Llama	HIGH	INCLUDE	INCLUDE	INCLUDE	INCLUDE	All agree (Human + 2 AI models)
243	Evaluating Intra-Field Spatial Variability for Nutrient Management Zone Delineation through Geospatial Techniques and Multivariate Analysis	INCLUDE	Human_Primary	Reviewer_1	MEDIUM	INCLUDE	EXCLUDE	INCLUDE	INCLUDE	AI models disagreed, human decision used
244	A comparison of different algorithms for the delineation of management zones	INCLUDE	Human_AI_Consensus	Reviewer_1 + DeepSeek + Llama	HIGH	INCLUDE	INCLUDE	INCLUDE		All agree (Human + 2 AI models)
245	Site-specific management zones based on soil electrical conductivity in a semiarid cropping system	INCLUDE	Human_AI_Consensus	Reviewer_1 + DeepSeek + Llama	HIGH	INCLUDE	INCLUDE	INCLUDE		All agree (Human + 2 AI models)
246	Corn yield prediction in site-specific management zones using proximal soil sensing, remote sensing, and machine learning approach	INCLUDE	Human_After_Review_Maintained	Reviewer_1	HIGH	INCLUDE	EXCLUDE	EXCLUDE	EXCLUDE	Reviewed after AI disagreement, decision maintained
247	Accuracy of Various Sampling Techniques for Precision Agriculture: A Case Study in Brazil	EXCLUDE	Human_After_Review_Changed	Reviewer_1	HIGH	INCLUDE	EXCLUDE	EXCLUDE		Changed from INCLUDE to EXCLUDE after reviewing AI reasoning
248	Delineation of Soil Management Zone Maps at the Regional Scale Using Machine Learning	INCLUDE	Human_AI_Consensus	Reviewer_1 + DeepSeek + Llama	HIGH	INCLUDE	INCLUDE	INCLUDE	INCLUDE	All agree (Human + 2 AI models)
249	Implications of Spatial Variability of Soil Physical Attributes in Delineating Site-Specific Irrigation Management Zones for Rice Crop	INCLUDE	Human_AI_Consensus	Reviewer_1 + DeepSeek + Llama	HIGH	INCLUDE	INCLUDE	INCLUDE		All agree (Human + 2 AI models)
250	Statistical models of yield in on-farm precision experimentation	EXCLUDE	Human_AI_Consensus	Reviewer_1 + DeepSeek + Llama	HIGH	EXCLUDE	EXCLUDE	EXCLUDE		All agree (Human + 2 AI models)
251	Interpolation selection index for delineation of thematic maps	INCLUDE	Human_Primary	Reviewer_1	MEDIUM	INCLUDE	EXCLUDE	INCLUDE	EXCLUDE	AI models disagreed, human decision used
252	Soil mapping for precision agriculture using support vector machines combined with inverse distance weighting	EXCLUDE	Human_Primary	Reviewer_1	MEDIUM	EXCLUDE	EXCLUDE	INCLUDE		AI models disagreed, human decision used
253	Zoning of a Newly-Planted Vineyard: Spatial Variability of Physico-Chemical Soil Properties	INCLUDE	Human_Primary	Reviewer_1	MEDIUM	INCLUDE	EXCLUDE	INCLUDE	EXCLUDE	AI models disagreed, human decision used
254	Mitigation of soil compaction for boosting crop productivity at varying yield environments in southern Brazil	EXCLUDE	Human_After_Review_Changed	Reviewer_1	HIGH	INCLUDE	EXCLUDE	EXCLUDE		Changed from INCLUDE to EXCLUDE after reviewing AI reasoning
255	Computational routines for the automatic selection of the best parameters used by interpolation methods to create thematic maps	INCLUDE	Human_Primary	Reviewer_1	MEDIUM	INCLUDE	EXCLUDE	INCLUDE	EXCLUDE	AI models disagreed, human decision used
256	Are precision agriculture tools and methods relevant at the whole-vineyard scale?	INCLUDE	Human_After_Review_Maintained	Reviewer_1	HIGH	INCLUDE	EXCLUDE	EXCLUDE	EXCLUDE	Reviewed after AI disagreement, decision maintained
257	From Conventional to Precision Fertilization: A Case Study on the Transition for a Small-Medium Farm	EXCLUDE	Human_After_Review_Changed	Reviewer_1	HIGH	INCLUDE	EXCLUDE	EXCLUDE		Changed from INCLUDE to EXCLUDE after reviewing AI reasoning
258	Artichoke deep learning detection network for site-specific agrochemicals UAS spraying	EXCLUDE	Human_After_Review_Changed	Reviewer_1	HIGH	INCLUDE	EXCLUDE	EXCLUDE		Changed from INCLUDE to EXCLUDE after reviewing AI reasoning
259	Downscaling the APSIM crop model for simulation at the within-field scale	INCLUDE	Human_Primary	Reviewer_1	MEDIUM	INCLUDE	EXCLUDE	INCLUDE		AI models disagreed, human decision used
260	Ten years of corn yield dynamics at field scale under digital agriculture solutions: A case study from North Italy	INCLUDE	Human_After_Review_Maintained	Reviewer_1	HIGH	INCLUDE	EXCLUDE	EXCLUDE		Reviewed after AI disagreement, decision maintained
261	Using Unmanned Aerial Systems Technology to Characterize the Dynamics of Small-Scale Maize Production Systems for Precision Agriculture	INCLUDE	Human_After_Review_Maintained	Reviewer_1	HIGH	INCLUDE	EXCLUDE	EXCLUDE		Reviewed after AI disagreement, decision maintained
262	Multi-scale remote sensing for sustainable citrus farming: Predicting canopy nitrogen content using UAV-satellite data fusion	EXCLUDE	Human_AI_Consensus	Reviewer_1 + DeepSeek + Llama	HIGH	EXCLUDE	EXCLUDE	EXCLUDE		All agree (Human + 2 AI models)
263	A multiscale soil-landform relationship in the glacial-drift area based on digital terrain analysis and soil attributes	EXCLUDE	Human_AI_Consensus	Reviewer_1 + DeepSeek + Llama	HIGH	EXCLUDE	EXCLUDE	EXCLUDE		All agree (Human + 2 AI models)
264	A New Method for Crop Row Detection Using Unmanned Aerial Vehicle Images	EXCLUDE	Human_Primary	Reviewer_1	MEDIUM	EXCLUDE	INCLUDE	EXCLUDE	EXCLUDE	AI models disagreed, human decision used
265	A methodology to optimize site-specific field capacity and irrigation thresholds	INCLUDE	Human_Primary	Reviewer_1	MEDIUM	INCLUDE	EXCLUDE	INCLUDE	EXCLUDE	AI models disagreed, human decision used
266	A tree counting algorithm for precision agriculture tasks	EXCLUDE	Human_AI_Consensus	Reviewer_1 + DeepSeek + Llama	HIGH	EXCLUDE	EXCLUDE	EXCLUDE		All agree (Human + 2 AI models)
267	Advances in ground robotic technologies for site-specific weed management in precision agriculture: A review	EXCLUDE	Human_AI_Consensus	Reviewer_1 + DeepSeek + Llama	HIGH	EXCLUDE	EXCLUDE	EXCLUDE		All agree (Human + 2 AI models)
268	A genetic-programming-based method for hyperspectral data information extraction: Agricultural applications	EXCLUDE	Human_AI_Consensus	Reviewer_1 + DeepSeek + Llama	HIGH	EXCLUDE	EXCLUDE	EXCLUDE	EXCLUDE	All agree (Human + 2 AI models)
269	Early season weed mapping in sunflower using UAV technology: variability of herbicide treatment maps against weed thresholds	EXCLUDE	Human_AI_Consensus	Reviewer_1 + DeepSeek + Llama	HIGH	EXCLUDE	EXCLUDE	EXCLUDE	EXCLUDE	All agree (Human + 2 AI models)
270	Weed Mapping in Early-Season Maize Fields Using Object-Based Analysis of Unmanned Aerial Vehicle (UAV) Images	EXCLUDE	Human_AI_Consensus	Reviewer_1 + DeepSeek + Llama	HIGH	EXCLUDE	EXCLUDE	EXCLUDE		All agree (Human + 2 AI models)
271	DESTIN: A new method for delineating the boundaries of crop fields by fusing spatial and temporal information from WorldView and Planet satellite imagery	EXCLUDE	Human_Primary	Reviewer_1	MEDIUM	EXCLUDE	EXCLUDE	INCLUDE		AI models disagreed, human decision used
272	Exploring Transferable Techniques to Retrieve Crop Biophysical and Biochemical Variables Using Sentinel-2 Data	EXCLUDE	Human_AI_Consensus	Reviewer_1 + DeepSeek + Llama	HIGH	EXCLUDE	EXCLUDE	EXCLUDE	EXCLUDE	All agree (Human + 2 AI models)
273	Advancing Skyborne Technologies and High-Resolution Satellites for Pasture Monitoring and Improved Management: A Review	EXCLUDE	Human_AI_Consensus	Reviewer_1 + DeepSeek + Llama	HIGH	EXCLUDE	EXCLUDE	EXCLUDE	EXCLUDE	All agree (Human + 2 AI models)
274	Unmanned Aerial Vehicle-Based RGB Imaging and Lightweight Deep Learning for Downy Mildew Detection in Kimchi Cabbage	EXCLUDE	Human_AI_Consensus	Reviewer_1 + DeepSeek + Llama	HIGH	EXCLUDE	EXCLUDE	EXCLUDE		All agree (Human + 2 AI models)
275	Application of machine vision for classification of soil aggregate size	EXCLUDE	Human_AI_Consensus	Reviewer_1 + DeepSeek + Llama	HIGH	EXCLUDE	EXCLUDE	EXCLUDE	EXCLUDE	All agree (Human + 2 AI models)
276	Real-time plant image segmentation algorithm under natural outdoor light conditions	EXCLUDE	Human_AI_Consensus	Reviewer_1 + DeepSeek + Llama	HIGH	EXCLUDE	EXCLUDE	EXCLUDE	EXCLUDE	All agree (Human + 2 AI models)
277	Improving soil property maps for precision agriculture in the presence of outliers using covariates	EXCLUDE	Human_Primary	Reviewer_1	MEDIUM	EXCLUDE	EXCLUDE	INCLUDE	EXCLUDE	AI models disagreed, human decision used
278	Rapid Estimation of Soil Electrical Conductivity (ECe) in Arid Regions Using Pedotransfer Functions, FTIR Spectroscopy and Machine Learning	EXCLUDE	Human_AI_Consensus	Reviewer_1 + DeepSeek + Llama	HIGH	EXCLUDE	EXCLUDE	EXCLUDE		All agree (Human + 2 AI models)
279	Soil Fertility and Carbon Stock Variability for Defining Management Zones in Tropical Agricultural Systems	INCLUDE	Human_Primary	Reviewer_1	MEDIUM	INCLUDE	EXCLUDE	INCLUDE		AI models disagreed, human decision used
280	Active Chlorophyll Fluorescence Technologies in Precision Weed Management: Overview and Perspectives	EXCLUDE	Human_AI_Consensus	Reviewer_1 + DeepSeek + Llama	HIGH	EXCLUDE	EXCLUDE	EXCLUDE	EXCLUDE	All agree (Human + 2 AI models)
281	Efficient weed segmentation in maize fields: A semi-supervised approach for precision weed management with reduced annotation overhead	EXCLUDE	Human_AI_Consensus	Reviewer_1 + DeepSeek + Llama	HIGH	EXCLUDE	EXCLUDE	EXCLUDE		All agree (Human + 2 AI models)
282	Spatial and temporal correlation between soil and rice relative yield in small-scale paddy fields and management zones	INCLUDE	Human_Primary	Reviewer_1	MEDIUM	INCLUDE	EXCLUDE	INCLUDE		AI models disagreed, human decision used
283	Environmental Covariates for Sampling Optimization and Pest Prediction in Soybean Crops	EXCLUDE	Human_AI_Consensus	Reviewer_1 + DeepSeek + Llama	HIGH	EXCLUDE	EXCLUDE	EXCLUDE		All agree (Human + 2 AI models)
284	Leafiness-LiDAR index and NDVI for identification of temporal patterns in super-intensive almond orchards as response to different management strategies	INCLUDE	Human_After_Review_Maintained	Reviewer_1	HIGH	INCLUDE	EXCLUDE	EXCLUDE		Reviewed after AI disagreement, decision maintained
285	Dryland Winter Wheat Production and Its Relationship to Fine-Scale Soil Carbon Heterogeneityâ€”A Case Study in the US Central High Plains	INCLUDE	Human_Primary	Reviewer_1	MEDIUM	INCLUDE	EXCLUDE	INCLUDE	EXCLUDE	AI models disagreed, human decision used
286	Within-field yield stability and gross margin variations across corn fields and implications for precision conservation	INCLUDE	Human_AI_Consensus	Reviewer_1 + DeepSeek + Llama	HIGH	INCLUDE	INCLUDE	INCLUDE	INCLUDE	All agree (Human + 2 AI models)
287	Apparent soil electrical conductivity in the delineation of management zones for cocoa cultivation	INCLUDE	Human_AI_Consensus	Reviewer_1 + DeepSeek + Llama	HIGH	INCLUDE	INCLUDE	INCLUDE		All agree (Human + 2 AI models)
288	Validation of Rapid and Low-Cost Approach for the Delineation of Zone Management Based on Machine Learning Algorithms	INCLUDE	Human_AI_Consensus	Reviewer_1 + DeepSeek + Llama	HIGH	INCLUDE	INCLUDE	INCLUDE	INCLUDE	All agree (Human + 2 AI models)
289	Smart tree crop sprayer utilizing sensor fusion and artificial intelligence	EXCLUDE	Human_AI_Consensus	Reviewer_1 + DeepSeek + Llama	HIGH	EXCLUDE	EXCLUDE	EXCLUDE		All agree (Human + 2 AI models)
290	Improved digital image-based assessment of soil aggregate size by applying convolutional neural networks	EXCLUDE	Human_After_Review_Changed	Reviewer_1	HIGH	INCLUDE	EXCLUDE	EXCLUDE	EXCLUDE	Changed from INCLUDE to EXCLUDE after reviewing AI reasoning
291	Establishing management zones of soil sulfur and micronutrients for sustainable crop production	INCLUDE	Human_AI_Consensus	Reviewer_1 + DeepSeek + Llama	HIGH	INCLUDE	INCLUDE	INCLUDE		All agree (Human + 2 AI models)
292	Early detection of broad-leaved and grass weeds in wide row crops using artificial neural networks and UAV imagery	EXCLUDE	Human_AI_Consensus	Reviewer_1 + DeepSeek + Llama	HIGH	EXCLUDE	EXCLUDE	EXCLUDE		All agree (Human + 2 AI models)
293	Delineation of management zones in agricultural fields using coverâ€“crop biomass estimates from PlanetScope data	INCLUDE	Human_AI_Consensus	Reviewer_1 + DeepSeek + Llama	HIGH	INCLUDE	INCLUDE	INCLUDE		All agree (Human + 2 AI models)
294	Soil sensing technology improves application of irrigation water	INCLUDE	Human_After_Review_Maintained	Reviewer_1	HIGH	INCLUDE	EXCLUDE	EXCLUDE		Reviewed after AI disagreement, decision maintained
295	Fine-tuning of wheat (Triticum aestivum, L.) variable nitrogen rate by combining crop sensing and management zones approaches in southern Brazil	INCLUDE	Human_AI_Consensus	Reviewer_1 + DeepSeek + Llama	HIGH	INCLUDE	INCLUDE	INCLUDE		All agree (Human + 2 AI models)
296	Evaluation of the use of LIDAR laser scanner to map pruning wood in vineyards and its potential for management zones delineation	EXCLUDE	Human_Primary	Reviewer_1	MEDIUM	EXCLUDE	EXCLUDE	INCLUDE		AI models disagreed, human decision used
297	Evaluation of hierarchical self-organising maps for weed mapping using UAS multispectral imagery	EXCLUDE	Human_Primary	Reviewer_1	MEDIUM	EXCLUDE	EXCLUDE	INCLUDE		AI models disagreed, human decision used
298	Characterization of spatial variability of soil physicochemical properties and its impact on Rhodes grass productivity	INCLUDE	Human_Primary	Reviewer_1	MEDIUM	INCLUDE	EXCLUDE	INCLUDE	EXCLUDE	AI models disagreed, human decision used
299	Optimization of management zone delineation by using spatial principal components	INCLUDE	Human_AI_Consensus	Reviewer_1 + DeepSeek + Llama	HIGH	INCLUDE	INCLUDE	INCLUDE	INCLUDE	All agree (Human + 2 AI models)
300	Management zones delineation using fuzzy clustering techniques in grapevines	INCLUDE	Human_AI_Consensus	Reviewer_1 + DeepSeek + Llama	HIGH	INCLUDE	INCLUDE	INCLUDE	INCLUDE	All agree (Human + 2 AI models)
