# Supplementary material for: The Evolution of Data-Driven Management Zone Delineation: A Systematic Review
Source: Sensors (Basel). 2026 May 20;26(10):3249. doi: 10.3390/s26103249 (PMC13210477; doi:10.3390/s26103249)
Supplement: Supplementary file 1 [file sensors-26-03249-s001.zip › sensors-4222862-Supplementary Materials/File S1_papers_public.csv]

Paper_ID	Title	DOI	Year	Country	Crops	Workflow group	Data used for MZ	Methods (workflow explanations)	Validation tier	Validation description	Abstract
2	Macro and micronutrient based soil fertility zonation using fuzzy logic and geospatial techniques	10.1038/s41598-025-12184-3	2025	India	Pearlmillet; Wheat; Mustard; Barley	D5; A1	Soil Lab Analysis; Farmer Knowledge	Fuzzy Inference System (FIS) + Fixed Thresholds Code; Iso Cluster Unsupervised Classification Code	VAL_TIER_C	Regression analysis between fertility index and yield; Welch’s ANOVA comparing yields across zones	Modeling the spatial variability and uncertainty of soil fertility parameters is crucial for sustainable agriculture but remains a challenge due to complex interactions between soil properties. Traditional models often assess individual parameters, such as pH or nitrogen (N), without considering the
5	Identifying key soil and landscape factors influencing yield spatial patterns for management zone delineation using ensemble machine learning	10.1016/j.compag.2025.110487	2025	USA	Corn; Soybean	A1	Proximal Sensing (ECa); Other Soil Proxies; Yield; Topography	ML Feature Selection + FCM Clustering Code	VAL_TIER_A; VAL_TIER_C; VAL_TIER_D	Fuzzy Partition Index and Normalized Classification Entropy for optimal cluster number; ANOVA comparing yield and environmental parameters across zones	Dividing a field into a few homogenous management zones (MZs) is a promising strategy for precision agriculture. Previous studies demonstrated that Yield Spatial Trend (YST) map, yield temporal stability map and soil-landscape factors should be combined for MZ delineation. The soil-landscape factors
8	Towards Site-Specific Management: UAV- and Ground-Based Assessment of Intra-Field Variability in SHD Almond Orchards â€	10.3390/agronomy15092241	2025	Italy	Almond	A5	Vegetation Indices (VIs)	Quantile Distribution on Interpolated NDVI/CHM Code	VAL_TIER_C	One-way ANOVA comparing canopy, soil, physiological, and yield variables across vigor zones	Through highly detailed data acquisition, a precision agriculture approach leads to the optimization of inputs, improving, for instance, water and nutrient use efficiency. High-resolution vigor mapping in perennial orchards provides the spatial detail required to achieve such targeted management. Th
11	Spatial variability of soil, water, and vegetation in a Patagonian wetland: Implications for sustainable land management planning	10.1016/j.geodrs.2025.e00993	2025	Chile	Chilotrichium diffusum and festuca gracillima	A5	Soil Lab Analysis; Other Soil Proxies	Topographic Stratification and Geostatistical Analysis	VAL_TIER_C	Two-way ANOVA comparing soil moisture across zones and dates; One-way ANOVA comparing soil properties across zones	Site-specific management (SSM) is a key strategy for optimizing inputs in agriculture and livestock production by accounting for the spatial variability of ecosystem properties. Due to the ongoing degradation of Patagonian Vegas (wetland meadows), SSM may provide a framework for sustainable livestoc
13	Management Zones for Irrigated and Rainfed Grain Crops Based on Data Layer Integration	10.3390/agronomy15081864	2025	Brazil	Sorghum; Soybean	D1	Proximal Sensing (ECa); Yield; Topography	PCA + FCM ; PCA + Hierarchical Clustering	VAL_TIER_A; VAL_TIER_C	Variance reduction (VR) to evaluate clustering effectiveness; ANOVA and Kruskal-Wallis (non-parametric) tests comparing attributes across zones	This study investigates the delineation of management zones (MZs) to support site-specific crop management by simplifying within-field variability in irrigated (54.6 ha) and rainfed (7.9 ha) sorghum and soybean fields in Brazil. Historical yield, apparent soil electrical conductivity (ECa) at 0.75 m
15	Optimizing management zone delineation through advanced dimensionality reduction models and clustering algorithms	10.1007/s11119-025-10265-x	2025	China	Predominantly grows winter wheat and summer maize; With minor crops including soybeans and peanuts	D1; D4	Soil Lab Analysis; Proximal Sensing (ECa); Yield	Rasch Model + K-Means: D1; Rasch Model + Gaussian Mixture Model (GMM): D4; PCA + K-Means: D1; PCA + Gaussian Mixture Model (GMM): D4; Autoencoder (AE) + K-Means: D1; Autoencoder (AE) + Gaussian Mixture Model (GMM): D4; Variational Autoencoder (VAE) + K-Means: D1; Variational Autoencoder (VAE) + Gaussian Mixture Model (GMM): D4;	VAL_TIER_A; VAL_TIER_C	Silhouette, Davies-Bouldin, and Calinski-Harabasz indices for clustering performance; Variance reduction coefficient; ANOVA comparing soil variables across zones	In precision agriculture, the delineation of management zone (MZ) fundamentally relies on identifying spatial variabilities across agricultural fields and applying resources differentially. The key to precision agricultural strategies lies in the integration of heterogeneous data sets. This is cruci
16	Dynamic approaches to precision irrigation of cotton	10.1007/s11119-025-10261-1	2025	Israel	Cotton	D1	Proximal Sensing (ECa); Yield; Vegetation Indices (VIs); Plant Water Status; Topography	Static MZs (Hot Spot Analysis + K-Means); Dynamic MZs (Hot Spot Analysis + K-Means)	VAL_TIER_C	ANOVA comparing yield, irrigation amount, and water productivity across treatments; Normalized Relative Comparison Index (NRCI) comparing variability and performance	Purpose: Zones for spatial irrigation management are often assumed to be static, dictated by non- or slowly-changing parameters, including elevation and slope, soil depth, texture and hydraulic properties, and other landscape properties. Sensing allows for the integration of static management zones
17	Delineation of management zones in clover-grass for site-specific management of subsequent crops	10.1007/s11119-025-10260-2	2025	Germany	Clover-grass; Summer spelt; Winter wheat	A1	Vegetation Indices (VIs)	Spatial Generalized Fuzzy C-Means on NDRE Grids	VAL_TIER_A; VAL_TIER_C	Calinski-Harabasz and Silhouette indices for optimal cluster number; Welch's ANOVA and Kruskal-Wallis tests comparing yield and soil parameters across zones	Modern agriculture faces the challenges of food security with increasing world population and the need to protect natural resources. Organic farming is known as more environmentally friendly, but has a deficit of around 80% yield compared to conventional farming due to lower availability of nitrogen
23	Using Sentinel-1 Time Series Data for the Delineation of Management Zones	10.3390/agriengineering7050150	2025	Brazil	Grain production systems	C1; D1	Vegetation Indices (VIs)	Fuzzy k-means on SAR Time Series; Autoencoder + Fuzzy k-mean	VAL_TIER_C	ANOVA (F-test) comparing soil attributes across zones; LOOCV RMSE comparing MZ estimates to random cells and other sampling methods	The characterization of soil attribute variability often requires dense sampling grids, which can be economically unfeasible. A possible solution is to perform targeted sampling based on previously collected data. The objective of this research was to develop a method for mapping soil attributes bas
25	Stability maps using historical NDVI images on durum wheat to understand the causes of spatial variability	10.1007/s11119-025-10222-8	2025	Italy	Wheat; Oats; Clover	C5; D1	Soil Lab Analysis; Proximal Sensing (ECa); Vegetation Indices (VIs)	NDVI Stability Thresholding ; MULTISPATI-PCA + K-Means Clustering	VAL_TIER_C	Tukey test (ANOVA post-hoc) comparing yield and soil properties across zones	Durum wheat (Triticum durum Desf.) yield should be maximized to meet the growing global demand for pasta production. Precision agriculture (PA) could play a pivotal role in reaching this goal by correctly defining management zones (MZ) and optimizing the use of energy inputs. The aim of the work was
26	Management zones delineation: a proposal to overcome the crop-pasture rotation challenge	10.1007/s11119-024-10214-0	2025	Brazil	Soybean; Pasture; Ruzi grass	D1	Soil Lab Analysis; Proximal Sensing (ECa); Vegetation Indices (VIs); Topography	MULTISPATI-PCA + Fuzzy c-means (FCM)	VAL_TIER_A; VAL_TIER_B; VAL_TIER_C	FPI, MPE, and Silhouette width for cluster quality; Kappa coefficient comparing MZ maps; Variance reduction (VR) and Mixed Linear Models (MLM) comparing yields across zones	Few strategies have been developed to effectively delineate management zones (MZs) in crop-pasture rotation (CPR) systems that accommodate site-specific management for multiple crops using a single map. This study aimed to propose and evaluate several feature selection approaches that account for mu
27	Spatial and temporal variability of soil apparent electrical conductivity	10.1007/s11119-024-10209-x	2025	Brazil	Soybean; Wheat; Corn; Pasture	A1	Proximal Sensing (ECa)	Average Normalized ECa Grid + Fuzzy Clustering; Range Normalized ECa Grid + Fuzzy Clustering ; Standard Deviation Normalized ECa Grid + Fuzzy Clustering	VAL_TIER_A; VAL_TIER_B; VAL_TIER_C	FPI, MPE, ICVI, and FI and SI for cluster quality; Kappa coefficient for MZ map agreement; Variance reduction (VR) and ANOVA comparing ECa across zones	Spatial and temporal variability of the soil’s apparent electrical conductivity (ECa) and other soil attributes can be analyzed using specific digital platforms for precision agriculture, contributing to agricultural management decision-making. Understanding these variations enables more efficient a
31	Comparative analysis of evapotranspiration (ET), crop water stress index (CWSI), and normalized difference vegetation index (NDVI) to delineate site-specific irrigation management zones in almond orchards	10.1016/j.scienta.2024.113860	2025	USA	Almond	A1	Vegetation Indices (VIs); Plant Water Status	Evapotranspiration (ET) Grid + K-Means Clustering; Crop Water Stress Index (CWSI) Grid + K-Means Clustering; Normalized Difference Vegetation Index (NDVI) Grid + K-Means	VAL_TIER_A; VAL_TIER_B; VAL_TIER_C	Silhouette width for optimal cluster number; Kappa coefficient evaluating spatial and temporal agreement of maps; Non-parametric Wilcoxon test comparing yield and irrigation across zones.	Management zones are an important aspect of precision agriculture as they help to define spatiotemporal areas that share homogenous attributes for site-specific management such as irrigation. In this study, we evaluated the potential of delineating irrigation management zones in almond (Prunus dulci
33	Delineation of site-specific management zones to enhance nutrient status, growth, and quality of green onion (Allium cepa L.) in a newly reclaimed area in Ismailia, Egypt	10.3389/fsufs.2025.1508115	2025	Egypt	Green onion	D5	Soil Lab Analysis; Yield; Vegetation Indices (VIs); Crop Biophysical Traits	Weighted Overlay GIS Model + Suitability Thresholds			Introduction: Precision farming is an agricultural management practice that addresses various challenges by observing and measuring the variability of field crops, utilizing accurate and timely information about agricultural resources. A fundamental aspect of precision farming is the use of site-spe
34	Delineation Protocol of Agricultural Management Zones (Olive Trees and Alfalfa) at Field Scale (Crete, Greece)	10.3390/rs16234486	2024	Greece	Olive trees; Alfalfa	A5	Proximal Sensing (ECa); Other Soil Proxies; Vegetation Indices (VIs); Topography	Apparent Electrical Conductivity (EC) Thresholding			This study proposes a three-stage, flexible and adaptable protocol for the establishment of field-scale agricultural management zones (AMZs) using remote sensing, ground truthing (apparent electrical conductivity and soil sampling), the IRRIGOPTIMAL® system and machine learning. The methodology to d
35	The delineation of management zones using soil quality indices for the cultivation of irrigated rice (Oryza sativa L.) in Huila, Colombia	10.1016/j.geodrs.2024.e00886	2024	Colombia	Irrigated rice	D5	Soil Lab Analysis	Integrated Quality Index (IQI) Thresholding; Nemoro Quality Index (NQI) Thresholding	VAL_TIER_C	ANOVA and Tukey's post-hoc test comparing physical, chemical, and biological soil attributes across delineated zones	Conventional intensive farming systems can result in degraded soil. It is therefore important to monitor this effect periodically by delineating management zones (MZ) based on soil quality indices (SQI) in order to maintain and improve the soil characteristics in a precision farming environment and
36	Assessing the effectiveness of satellite and UAV-based remote sensing for delineating alfalfa management zones under heterogeneous rootzone soil salinity	10.1016/j.atech.2024.100583	2024	USA	Alfalfa	A1	Proximal Sensing (ECa); Vegetation Indices (VIs)	Interpolated Soil Salinity (ECe) Grid + K-Means Clustering; PlanetScope NDVI Grid + K-Means Clustering; UAV NDVI Grid + K-Means Clustering	VAL_TIER_A; VAL_TIER_C	Variance reduction for optimal cluster number; Global Moran's I for spatial autocorrelation of zones; Non-parametric Wilcoxon and Kruskal-Wallis tests comparing soil properties across zones.	Site-specific application of agricultural inputs is crucial for optimizing resource utilization in alfalfa (Medicago sativa L.) production and addressing challenges such as soil salinity. The main objective of this study was to assess the effectiveness of PlanetScope and UAV-based NDVI imagery for d
41	Spatial and temporal patterns of cotton profitability in management zones based on soil properties and topography	10.1007/s11119-024-10158-5	2024	USA	Cotton	A1	Other Soil Proxies; Topography	Partitioning Around Medoids (PAM) Clustering	VAL_TIER_C; VAL_TIER_D	Analysis of Variance (ANOVA) with a Least Significant Difference (LSD) post-hoc test evaluating statistically significant differences in calculated profit across the delineated clusters; Economic analysis calculating and mapping absolute and relative profit (net return) for the zones over multiple years.	Purpose: Understanding spatial and temporal variability of absolute and relative profit within fields provides a basis for site-specific management of limited agricultural inputs such as water. The objectives of this study were to evaluate the pattern of spatial and temporal variation of cotton prof
42	Web-based spatial decision support system for precision agriculture: A tool for delineating dynamic management unit zones (MUZs)	10.1016/j.atech.2024.100444	2024	Italy	Wheat	A1	Vegetation Indices (VIs)	Maximum Value Composite (MVC) Grid + Fuzzy c-means		Operational testing of the software platform on a commercial farm (no statistical agronomic validation of zones reported)	Precision agriculture (PA) is a farming management concept that aims to provide agronomic, economic, and environmental benefits. One of the fields of research in PA is the delineation of Management Unit Zones (MUZs). MUZs are the sub-division of fields featuring an inter-zonal variation delineated b
45	Delineating citrus management zones using spatial interpolation and UAV-based multispectral approaches	10.1016/j.compag.2024.109098	2024	Italy	Blood orange orchard	A5; A1	Vegetation Indices (VIs); Plant Water Status	Absolute (Fixed Threshold) Classification on SWP Grids Code; Relative (Quantile) Classification on SWP Grids; K-Means Clustering on SWP Grids	VAL_TIER_A	Silhouette index evaluating cluster homogeneity and validating the success of zone delineation across absolute, relative, and K-means clustering approaches	The ability to delineate site-specific management zones is a key feature for precision agriculture applications. In this study, a novel methodological protocol for mapping the water status, i.e. the stem water potential (SWP), of citrus orchards was developed. Specifically, observed stem water poten
48	A New Dissimilarity Metric for Anomaly Detection in Management Zones Delineation Constructed from Time-Varying Satellite Images	10.3390/agriculture14050688	2024	Canada	Not explicitly specified; Study conducted on commercial agricultural fields experiencing a single growing season annually.	A5	Vegetation Indices (VIs)	Average Peak Green Grid + Normal Distribution Thresholding		Comparison of detected abnormal years with historical drought records; Testing detection capability using synthetically perturbed data	A field’s historical performance data are used for management zone delineation in precision agriculture, but including abnormal data leads to inappropriate zones. This paper introduces a framework incorporating historical performance data and a new Zoning Dissimilarity Metric ((Formula presented.))
49	Influence of the sampling time interval of canopy temperature on the dynamic zoning of variable rate irrigation	10.1016/j.agwat.2024.108754	2024	China	Winter wheat; Summer maize	B1	Plant Water Status	IRT-derived NRCT + Pre-segmented Sectors + K-Means; UAV-derived NRCT + Pre-segmented Sectors + K-Means		Cross-validation statistics (nRMSE, r) of interpolated maps; Comparison of IRT-based maps/zones with UAV-based maps (Overlap percentage); Comparison of resulting irrigation amounts	Generating spatial distribution maps of canopy temperature (T<inf>c</inf>) is the basis for the dynamic management of a variable rate irrigation (VRI) system based on infrared thermometers (IRTs). To improve the accuracy of management zone delineation based on T<inf>c</inf> maps for summer maize and
51	Summarizing soil chemical variables into homogeneous management zones â€“ case study in a specialty coffee crop	10.1016/j.atech.2024.100418	2024	Brazil	Specialty coffee; Cultivar catucai amarelo sl 134	D5	Soil Lab Analysis	UAV-derived NRCT + Pre-segmented Sectors + K-Means	VAL_TIER_C	ANOVA comparing coffee yield across delineated zones	Homogeneous management zones (HMZs) delineation is important for the application of precision agriculture because farm management decisions are based on it. Diverse soil chemical characteristics are important for the HMZs delineation. However, summarizing several variables into homogeneous zoning wh
52	DELINEATION OF MANAGEMENT ZONES IN A GRAIN PRODUCTION AREA	10.14393/BJ-v40n0a2024-65297	2024	Brazil	Soybean; Corn	A1	Soil Lab Analysis; Proximal Sensing (ECa); Topography	SVM Interpolated Attribute Grids + Fuzzy K-Means	VAL_TIER_A; VAL_TIER_B	Fuzziness performance index (FPI) and normalized classification entropy (NCE) to determine the optimal number of zones; Kappa index evaluating the spatial agreement between crop yield and MZs; t-test comparing yield and soil attributes across the delineated zones.	The delineation of management zones (MZs) is an important strategy for implementing precision agriculture. However, it is a complex process that requires further study. The objective of this study is to delineate MZs and validate them with respect to soil characteristics as well as corn and soybean
54	Remote Sensing and Kriging with External Drift to Improve Sparse Proximal Soil Sensing Data and Define Management Zones in Precision Agriculture	10.3390/agriengineering5040143	2023	Brazil	Wheat; Bean; Oat	A1	Proximal Sensing (ECa); Vegetation Indices (VIs); Topography	Proximal Soil Sensing (OK) + K-Means; PSS combined with RS covariates (KED) + K-Means; Remote Sensing Covariates + K-Means	VAL_TIER_C	ANOVA comparing the variance of laboratory-analyzed soil attributes across the delineated zones	The precision agriculture scientific field employs increasingly innovative techniques to optimize inputs, maximize profitability, and reduce environmental impacts. Therefore, obtaining a high number of soil samples to make precision agriculture feasible is challenging. This data bottleneck has been
57	Automatic Soil Sampling Site Selection in Management Zones Using a Multi-Objective Optimization Algorithm	10.3390/agriculture13101993	2023	Canada	None explicitly specified; Study conducted on commercial agricultural fields in canada	A5	Proximal Sensing (ECa); Vegetation Indices (VIs)	F-Index (Averaged NDVI) Grid + Normal Distribution Thresholding ; Apparent Soil Electrical Conductivity (EC) Grid + Thresholding			Precision agriculture hinges on accurate soil condition data obtained through soil testing across the field, which is a foundational step for subsequent processes. Soil testing is expensive, and reducing the number of samples is an important task. One viable approach is to divide the farm fields int
58	Using an open source and resilient technology framework to generate and execute prescription maps for site-specific manure application	10.1016/j.atech.2023.100272	2023	Germany	Spring barley; Oilseed rape	A5; D5	Proximal Sensing (ECa); Yield; Vegetation Indices (VIs)	Online FMIS (NDVI Thresholding); Offline Data Fusion (Hierarchical Clustering + FIS Rules)		Comparison of zoning patterns and applied dose rates between online (single-factor) and offline (multi-factor) methods; Verification against plant samples (grain weight)	The development of precision farming solutions and the required network infrastructure appear to be progressing at different speeds and levels of deployment. In most of the world's rural areas, where farming takes place, network coverage and infrastructure is at a basic level. However, where digital
60	Management Zones Delineation, Correct and Incorrect Application Analysis in a Coriander Field Using Precision Agriculture, Soil Chemical, Granular and Hydraulic Analyses, Fuzzy k-Means Zoning, Factor Analysis and Geostatistics	10.3390/w15183278	2023	Greece	Coriander	A1; D1	Soil Lab Analysis	Interpolated Soil Parameter Grids + Fuzzy k-means; PCA + k-means	VAL_TIER_A; VAL_TIER_B; VAL_TIER_C	FPI, MPE, Xie and Benny index, and Wilks lambda evaluating cluster quality; Percentage of Management Zones Spatial Agreement (PoMZSA) for spatial map agreement; Unbalanced one-way ANOVA comparing soil parameters across delineated zones.	The objective of our investigation was to study the various effects of correct and incorrect application of fuzziness exponent, initial parameterization and fuzzy classification algorithms modeling on homogeneous management zones (MZs) delineation of a Coriandrum sativum L. field by using precision
61	Delineating Management Zones with Different Yield Potentials in Soybeanâ€“Corn and Soybeanâ€“Cotton Production Systems	10.3390/agriengineering5030092	2023	Brazil	Soybean; Corn; Cotton; B	A1	Soil Lab Analysis; Proximal Sensing (ECa); Yield; Vegetation Indices (VIs); Topography	(Field Data & Peak VIs) + X-Means Clustering; (Soil Attributes & Correlated VIs) + X-Means Clustering; (VIs Replacing Field Data) + X-Means Clustering; (Random Forest Variable Selection) + X-Means Clustering	VAL_TIER_C	Variance Reduction (VR) evaluating the percentage reduction in yield variance achieved by the delineated management zones compared to the entire plot	The delineation of management zones is one of the ways to enable the spatially differentiated management of plots using precision agriculture tools. Over the years, the spatial variability of data collected from soil and plant sampling started to be replaced by data collected by proximal and orbital
62	Dynamic delineation of management zones for site-specific nitrogen fertilization in a citrus orchard	10.1007/s11119-023-10008-w	2023	Israel	Citrus orchard	A5; D1	Crop Biophysical Traits; Topography	Canopy N Content Envelope Curve Thresholding; Getis-Ord Gi* Spatial Embedding + Fuzzy C-Means Clustering	VAL_TIER_A; VAL_TIER_B	Calinski-Harabasz Index (CHI) to determine the optimal number of clusters; Fuzzy Silhouette Index (FSI) to evaluate cluster quality and dissimilarity; V-measure to evaluate the spatial association and similarities between different MZ maps.	Estimating crop nitrogen status to optimize production and minimize environmental pollution is a major challenge for modern agriculture. The study objective was to develop a multivariate spatiotemporal dynamic clustering approach to generate Nitrogen (N) Management Zones (MZs) in a citrus orchard du
63	Scale-dependent geostatistical modelling of crop-soil relationships in view of Precision Agriculture	10.1007/s11119-023-09989-5	2023	Iran	Wheat	D5	Soil Lab Analysis; Yield; Crop Biophysical Traits	Regionalized Principal Component Analysis (Factorial Cokriging) + Equal Frequency Thresholding		Cross-validation of geostatistical interpolation models (ME, RMSE, RMSSE); Interpretation of factor loadings	Assessing and modelling within-field variability of crop and soil at different scales is a pre-requisite for effective management in Precision Agriculture. Actually, site-specific agronomic management cannot disregard knowledge of the associated scale(s) of the phenomena occurring in the soil and pl
64	Delineation and optimization of cotton farmland management zone based on time series of soil-crop properties at landscape scale in south Xinjiang, China	10.1016/j.still.2023.105744	2023	China	Cotton	D1	Soil Lab Analysis; Vegetation Indices (VIs)	10 m Grid GWPCA + PFCM Clustering ; 100 m Grid GWPCA + PFCM Clustering ; Field-Scale Polygon GWPCA + PFCM Clustering	VAL_TIER_A; VAL_TIER_C	Fuzzy performance index (FPI), normalized classification entropy (NCE), and similarity of fuzzy classes (S) to determine the optimal number of zones; Coefficient of variance (CV) to assess homogeneity within and heterogeneity between zones; ANOVA (P-values) comparing soil-crop attributes across the delineated zones.	Traditional farmland management approaches treat farmland as a homogeneous unit, leading to uneven distribution and waste of resources, which is contrary to precision agriculture. Management zones (MZ) delineation is an essential method of site-specific management (SSM) for accomplishing variable ra
65	Multilayer Data and Artificial Intelligence for the Delineation of Homogeneous Management Zones in Maize Cultivation	10.3390/rs15123131	2023	Spain	Corn	A2; A1	Yield; Vegetation Indices (VIs)	Random Forest (RF) classification on vegetation indices; Support Vector Machine (SVM) classification on vegetation indices; Gradient Boosting Trees (GBT) classification on vegetation indices; Classification and Regression Trees (CART) classification on vegetation indices; Fuzzy k-means clustering on yield data	VAL_TIER_B	Statistical comparison (Kappa, Overall Accuracy) of ML-generated zones against yield-derived ground truth zones; Visual comparison of spatial patterns	Variable rate application (VRA) is a crucial tool in precision agriculture, utilizing platforms such as Google Earth Engine (GEE) to access vast satellite image datasets and employ machine learning (ML) techniques for data processing. This research investigates the feasibility of implementing superv
69	Potential of Precise Fertilization through Adoption of Management Zones Strategy to Enhance Wheat Production	10.3390/land12030540	2023	Pakistan	Wheat	A1	Soil Lab Analysis; Yield	Interpolated Grids + Hierarchical Cluster Analysis	VAL_TIER_C	ANOVA and Least Significant Difference (LSD) tests comparing mean crop yield and soil properties across the delineated management zones.	The variability in soil properties and crop yield can be overcome by adoption of smart farming practices through interpolation and mapping of spatial variability patterns. Geospatial technologies can be utilized to determine the cause of spatial variability in fields for site-specific application of
74	Site-specific irrigation scheduling using one-layer soil hydraulic properties and inverse modeling	10.1016/j.agwat.2022.107877	2022	USA	Corn	A1	Soil Lab Analysis; Yield; Topography	Spatial Attributes (Yield, Terrain, Soil) + MZA Clustering		Statistical comparison (RMSE, IA, RRMSE) of simulated vs observed soil water pressure head; Evaluation of water stress via ARWU/PRWU ratios under different scenarios	Site-specific soil hydraulic properties (SHPs) are critical for determining irrigation thresholds and adopting the best irrigation practices. In this study, we optimized two single-layer SHPs for two management zones (namely, zone 1 and zone 2) delineated in a crop field using topographic attributes
75	Towards site specific management zones delineation in rotational cropping system: Application of multivariate spatial clustering model based on soil properties	10.1016/j.geodrs.2022.e00564	2022	Colombia	Rice; Corn; Cotton	D1; A1	Soil Lab Analysis	sPC1 + Fisher-Jenks ; (MULTISPATI-PCA + Fuzzy k-means) ; Interpolated Soil Grids + Fuzzy k-means	VAL_TIER_C	Clustering indices (including GVF, TAI, Xie and Beni, Fukuyama and Sugeno, and partition coefficient) to determine the optimal number of zones; Mixed Linear Models (MLM) and Tukey's test comparing crop yield and soil attributes across the delineated zones.	Site|specific management for irrigation purposes remains a great challenge especially when dealing with mixed cropping systems due to spatial variability of soil properties. This variability generates crop yield heterogeneity within agricultural fields. In this study, rice-corn, cotton rotational cr
76	Time-series clustering of remote sensing retrievals for defining management zones in a vineyard	10.1007/s00271-021-00752-0	2022	USA	Grape	C1; D1	Vegetation Indices (VIs); Plant Water Status	ET Time-Series Profile + Fuzzy c-means; LAI Time-Series Profile + Fuzzy c-means ; NDVI Time-Series Profile + Fuzzy c-means; Bivariate Categorical Maps + PAM Clustering	VAL_TIER_A; VAL_TIER_C	Average Silhouette Width (ASW) to evaluate partitioning and select the optimal number of clusters; Unpaired t-test and Kolmogorov-Smirnov test comparing the means and distributions of grape yield across the delineated zones.	Management zones (MZs) are efficient for applying site-specific management in agricultural fields. This study proposes an approach for generating MZs using time-series clustering (TSC) to also enable time-specific management. TSC was applied to daily remote sensing retrievals in a California vineyar
78	Delineation of nutrient management zones for precise fertilizer management in wheat crop using geo-statistical techniques	10.1111/sum.12813	2022	Pakistan	Wheat	A1	Soil Lab Analysis; Yield	Interpolated Spatial Grids + Hierarchical Cluster Analysis	VAL_TIER_C	ANOVA and Least Significant Difference (LSD) tests comparing the means of wheat yield and soil properties across the delineated management zones.	Understanding the variability in crop yield in relation to the spatial variations in soil properties can help to more efficiently apply agricultural inputs on a site-specific basis. This study was designed to characterize and quantify the spatial variation in soil properties and wheat yield and to d
80	Site-Specific Management Zones Delineation Based on Apparent Soil Electrical Conductivity in Two Contrasting Fields of Southern Brazil	10.3390/agronomy12061390	2022	Brazil	Soybean	A1	Proximal Sensing (ECa)	Interpolated ECa Grid + Fuzzy k-means	VAL_TIER_C	Mann-Whitney test comparing the means of soil attributes and crop yield across the delineated management zones	Management practices that aim to increase the profitability of agricultural production with minimal environmental impact must consider within-field soil variability, and this site-specific management can be addressed by precision agriculture (PA). Thus, this work aimed to investigate which key soil
82	Site-specific seeding for maize production using management zone maps delineated with multi-sensors data fusion scheme	10.1016/j.still.2022.105377	2022	Belgium; France	Corn	A1	Other Soil Proxies; Yield; Vegetation Indices (VIs)	Interpolated Grids (Soil, Crop, Yield) + K-Means Clustering	VAL_TIER_C; VAL_TIER_D	One-way Analysis of Variance (ANOVA) with a post-hoc test evaluating statistically significant differences in actual maize grain yield across the different seeding treatments (MZ-based SSS vs. URS); Cost-benefit economic analysis calculating and comparing the gross margins across the treatments.	Uniform rate seeding (URS) density may result in under- or over-optimal plant population that negatively affects crop growth and yield. Site-specific seeding (SSS) is one of the solutions to manage in-field soil variation by optimizing the input seed rate to match soil fertility. This study has eval
86	SAMZ-Desert: A Satellite-based agricultural management zoning tool for the desert agriculture region of southern California	10.1016/j.compag.2022.106803	2022	USA	Various crops; Fruits; And vegetables	A1	Vegetation Indices (VIs)	Landsat-8 NDVI Grids + K-Means ; PlanetScope NDVI Grids + K-Means	VAL_TIER_A; VAL_TIER_B	Variance reduction evaluating the percentage of within-field NDVI variance explained by the zones to determine the optimum number of zones; Kappa coefficient evaluating the temporal stability and spatial agreement of the delineated MZs across different time scenes.	A GIS and remote sensing-based decision support tool called SAMZ-Desert was developed for management zones (MZs) delineation of a total of 6852 fields in the Imperial County region of southern California using Landsat-8 NDVI data acquired on 27/4 2018. In addition, a total number of 11 cloud-free im
89	Simplified and hybrid remote sensing-based delineation of management zones for nitrogen variable rate application in wheat	10.3390/agriculture11111104	2021	Poland	Winter wheat	A5; A1	Soil Lab Analysis; Yield; Vegetation Indices (VIs); Topography	RS- and Threshold-Based Clustering; Hybrid Data + RF Feature Selection + Fuzzy c-means; RS-Based Unsupervised K-Means Clustering	VAL_TIER_A	Fuzzy performance index (FPI) and normalized classification entropy (NCE) to determine the optimal number of clusters; Kruskal-Wallis H-test, Paired Sample T-test, and Wilcoxon signed-rank test comparing actual wheat yield across the delineated management zones.	Enhancing digital and precision agriculture is currently inevitable to overcome the economic and environmental challenges of the agriculture in the 21st century. The purpose of this study was to generate and compare management zones (MZ) based on the Sentinel-2 satellite data for variable rate appli
90	Delineation of management zones in integrated cropâ€“livestock systems	10.1002/agj2.20912	2021	Brazil	Soybean; Millet; Ruzi grass	D1	Soil Lab Analysis; Proximal Sensing (ECa); Topography	MULTISPATI-PCA + Fuzzy c-means	VAL_TIER_A; VAL_TIER_C	Partition Entropy index (alongside Xie-Beni and Fukuyama Sugeno indices) to determine the optimal number of clusters; Analysis of Variance (ANOVA) with Tukey's post-hoc test (for normally distributed variables) and the non-parametric Wilcoxon-Mann-Whitney test (for non-normal variables) to evaluate statistically significant differences in actual crop yields and soil attributes across the delineat…	The lack of studies on spatial variability in integrated crop–livestock systems (ICLS) hinders understanding how to increase their efficiency by implementing precision agriculture (PA) practices. As such, little is known about how grain and forage crops interact and how to improve the decision-makin
92	Definition of optimal maize seeding rates based on the potential yield of management zones	10.3390/agriculture11100911	2021	Brazil	Corn; Soybean	A1	Proximal Sensing (ECa); Yield; Topography	Interpolated Spatial Grids (ECa, Yield, Elevation) + K-means	VAL_TIER_C	ANOVA comparing the variance of soil attributes across the delineated management zones.	The decision on crop population density should be a function of biotic and abiotic field pa-rameters and optimize the site-specific yield potential, which can be a real challenge for farmers. The objective of this study was to investigate the yield of maize hybrids subjected to variable rate seeding
94	Spatial variations in water-holding capacity as evidence of the need for precision irrigation	10.3390/w13162208	2021	Malaysia	Oil palm	A1	Soil Lab Analysis	Interpolated AWHC Grid + Natural Breaks Classification	VAL_TIER_C	One-way ANOVA and Tukey-Kramer test comparing the mean AWHC values across the delineated irrigation management zones.	Malaysia receives a lot of water from its two main monsoon periods. Generally, there is a lot of precipitation throughout the year, with drought periods lasting less than three months. To date, irrigation has been treated homogenously, even though soil properties can vary spatially over a field, req
96	The challenge of reproducing remote sensing data from satellites and unmanned aerial vehicles (UAVs) in the context of management zones and precision agriculture	10.1007/s11119-020-09759-7	2021	Denmark	Winter wheat	A5	Vegetation Indices (VIs)	NDVI Raster Maps + Quintile Thresholding		Statistical comparison (SRD, Nash-Sutcliffe, Pearson) of zoning maps between sensors (UAV vs Satellite) and timings (repeat visits)	Mapping the within-field variability of crop status is of great importance in precision agriculture, which seeks to balance agronomic inputs with spatial crop demands. Satellite imagery and the delineation of management zones based on remote sensing plays a key role. However, satellite imagery is de
101	Predicting spatiotemporal yield variability to aid arable precision agriculture in New Zealand: a case study of maize-grain crop production in the Waikato region	10.1080/01140671.2020.1865413	2021	New Zealand	Corn	A5	Soil Lab Analysis; Yield; Weather	Yield Stability Thresholding		Split-sample cross-validation (R2, RMSE) of yield prediction models; Leave-one-year-out cross-validation; Physical validation via soil texture analysis	Precision agriculture manages within-field spatial variability by applying suitable inputs at the appropriate time, place, and amount. Delineation of field-specific management zones (MZs), representing significantly different yield potentials prescribe the rates of a specific crop inputs within-fiel
102	Delineation of management zones for site-specific information about soil fertility characteristics through proximal sensing of potato fields	10.3390/agronomy10121854	2020	Canada	Potato	A1	Soil Lab Analysis; Proximal Sensing (ECa); Vegetation Indices (VIs)	Stepwise Feature Selection + Hierarchical Clustering	VAL_TIER_C	Multiple means comparison (ANOVA) comparing potato tuber yield and soil properties across the delineated management zones.	The delineation of management zones (MZs) has been suggested as a solution to mitigate adverse impacts of soil variability on potato tuber yield. This study quantified the spatial patterns of variability in soil and crop properties to delineate MZs for site-specific soil fertility characterization o
105	Evaluation of in-season management zones from high-resolution soil and plant sensors	10.3390/agronomy10081124	2020	Italy	Winter wheat	A1	Proximal Sensing (ECa); Vegetation Indices (VIs)	Fuzzy k-means on individual sensor grids	VAL_TIER_B; VAL_TIER_C; VAL_TIER_D	Proportion of Correct Classification (PCC) and Heidke Skill Scores (HSS) to evaluate spatial agreement; Split-plot Analysis of Variance (ANOVA) evaluating statistically significant differences and interactions between MZs and varying N rates on actual yield and N uptake; Estimation of input savings and environmental optimization (e.g., reducing N fertilizer by 50% in the lowest zone).	The adoption of precision agriculture has the potential to increase the environmental sustainability of cropping systems as well as farmers' income. Farmers in transition to precision agriculture need low-input and effective protocols to delineate homogenous management zones to optimize their action
106	Management zone delineation for site-specific fertilization in rice crop using multi-temporal rapideye imagery	10.3390/RS12162604	2020	Greece	Rice	D1	Vegetation Indices (VIs)	PCA + Multiresolution Segmentation (FNEA)		Statistical assessment of within-zone vs between-zone variation (CV) of soil properties; Evaluation of variation reduction via zoning (downscaling analysis)	The objective of this research is to assess the potential of satellite imagery in detecting soil heterogeneity, with a focus on site-specific fertilization in rice. The basic hypothesis is that spectral variation would express soil fertility variations analogously. A 100-ha rice crop, located in the
107	Dynamic Management Zones for Irrigation Scheduling	10.1016/j.agwat.2020.106207	2020	Spain	Corn	A1; B5	Vegetation Indices (VIs)	Dynamic k-means clustering on NDVI scenes; Static variety-based blocks	VAL_TIER_A; VAL_TIER_C	Calinski-Harabasz criterion (CHC) to select the optimal number of clusters; Variance reduction evaluating the within-MZ AW variance relative to the total field-wide AW variance; Kruskal-Wallis rank test (non-parametric ANOVA) comparing soil properties across the delineated management zones.	Irrigation scheduling decision-support tools can improve water use efficiency by matching irrigation recommendations to prevailing soil and crop conditions within a season. Yet, little research is available on how to support real-time precision irrigation that varies within-season in both time and s
109	FastMapping: Software to create field maps and identify management zones in precision agriculture	10.1016/j.compag.2020.105556	2020	Argentina	Wheat	D1; A1	Proximal Sensing (ECa); Topography	FastMapping (KM-sPC + Fuzzy k-means); MZA (Fuzzy k-means)	VAL_TIER_A; VAL_TIER_B; VAL_TIER_C	Fuzziness performance index (FPI), normalized classification entropy (NCE), and Xie-Beni indices to determine the optimal number of clusters; Variance reduction index evaluating within-zone homogeneity; A kriging variance-based mean comparison test evaluating statistical differences in yield and soil variables across the zones; Kappa index evaluating spatial agreement between maps generated by di…	Diverse on-farm agronomic data, gathered via precision agriculture (PA), require depuration and joint analysis of multiple georeferenced field characteristics such as crop yields, and soil and topographic aspects. Multivariate analysis of spatial variability has been recommended to understand variat
110	Delineation of management zones with spatial data fusion and belief theory	10.1007/s11119-019-09696-0	2020	Germany	Winter wheat	A4	Other Soil Proxies; Vegetation Indices (VIs); Topography; Farmer Knowledge	Transferable Belief Model (TBM) Data Fusion	VAL_TIER_C	Kruskal-Wallis test and Pairwise T-Test comparing actual yield values to evaluate separability across the modeled management zones.	Precision agriculture, as part of modern agriculture, thrives on an enormously growing amount of information and data for processing and application. The spatial data used for yield forecasting or the delimitation of management zones are very diverse, often of different quality and in different unit
112	Prediction of yield productivity zones from Landsat 8 and Sentinel-2A/B and their evaluation using farm machinery measurements	10.3390/rs12121917	2020	Czech Republic	Spring barley; Winter wheat; Corn; Oilseed rape	A5	Vegetation Indices (VIs)	Multi-year EVI Interpolation and Thresholding	VAL_TIER_C	Pearson correlation between predicted zones and measured yield; Geospatial subtraction (difference maps); Statistical comparison (mean, standard deviation, min, max)	Yield is one of the primary concerns for any farmer since it is a key to economic prosperity. Yield productivity zones-that is to say, areas with the same yield level within fields over the long-term-are a form of derived (predicted) data from periodic remote sensing, in this study according to the
114	Delineation of management zones and optimization of irrigation scheduling to improve irrigation water productivity and revenue in a farmland of Northwest China	10.1007/s11119-019-09688-0	2020	China	Corn	A1	Soil Lab Analysis; Topography	Ordinary Kriging + Fuzzy c-means	VAL_TIER_A; VAL_TIER_C; VAL_TIER_D	Fuzziness Performance Index (FPI) and Normalized Classification Entropy (NCE) to determine the optimal number of clusters; One-way variance analysis (ANOVA) to evaluate statistically significant differences in yield and soil properties across the zones; Economic analysis calculating and comparing revenue improvements across the zones.	Precision agriculture has been increasingly practised in recent years. Under precision management, farmland is divided into several management zones to implement different strategies and improve irrigation water productivity and revenues. In this research, six soil properties (silt, sand, soil moist
116	Mapping vineyard vigor using airborne remote sensing: relations with yield, berry composition and sanitary status under humid climate conditions	10.1007/s11119-019-09663-9	2020	Uruguay	Grapevine	A5	Vegetation Indices (VIs)	NDVI Threshold Classification	VAL_TIER_C	Two-way ANOVA and Tukey's test comparing the means of vegetative growth, yield, and berry composition across the delineated vigor zones.	The aim of this study was to assess the spatial variability of plant vigor in a vineyard in a humid climate. Normalised Difference Vegetation Index (NDVI) was used for relating the vigor level to grapevine performance and, as a new area, with the anthocyanin and organic acid compositions of the berr
117	Using multivariate analysis to design management zones	10.15361/1984-5529.2020V48N1P25-35	2020	Brazil	Not specified	A1; D1	Soil Lab Analysis	Ordinary Kriging + Fuzzy c-means; Ordinary Kriging + Fuzzy c-means	VAL_TIER_A; VAL_TIER_B	Fuzzy performance index (FPI) and modified partition entropy (MPE) to determine the optimal number of management zones,; Kappa index with a hypothesis test to evaluate spatial agreement between the different management zones,.	Soil chemical and physical attributes are important in any agricultural cropping system, but in precision agriculture they are more relevant due to the possibility of application using different management practices along a production field. However, the correlation between these attributes has been
118	Spatial management strategies for nitrogen in maize production based on soil and crop data	10.1016/j.scitotenv.2019.133854	2019	USA	Corn	A1; A5	Proximal Sensing (ECa); Other Soil Proxies; Vegetation Indices (VIs); Topography; Farmer Knowledge	Fuzzy k-means on soil and topographic; K-means clustering on in-season NDVI; Image stratification and expert-defined zones	VAL_TIER_A; VAL_TIER_C; VAL_TIER_D	Fuzziness Performance Index (FPI) and Normalised Classification Entropy (NCE) to determine the optimal number of management zones; Student's t-test comparing the means of actual grain yield and PFPN between uniform and MZ-based variable rate treatments; Economic evaluation comparing the net return above N fertiliser cost (RANC) across management strategies.	Nitrogen (N) fertilisation determines maize grain yield (MGY). Precision agriculture (PA) allows matching crop N requirements in both space and time. Two approaches have been suggested for precision N management, i.e. management zones (MZ) delineation and crop remote and proximal sensing (PS). Sever
119	Delineation of site-specific management zones for pest control purposes: Exploring precision agriculture and species distribution modeling approaches	10.1016/j.compag.2019.105101	2019	Mexico	Tahiti lime	A1; A2	Soil Lab Analysis; Vegetation Indices (VIs); Crop Biophysical Traits; Topography; Weather	Fraisse et al. adaptation (K-means clustering); Cordoba et al. adaptation (Fuzzy c-means clustering); SDM-based methodology (Fuzzy c-means + Maxent + Thresholding)	VAL_TIER_A	Within-zone suitability variance (variance reduction) and fuzzy clustering indices (Xie-Beni, Fukuyama-Sugeno, partition coefficient, partition entropy) to determine the optimal number of zones,,,,; Schoener's D overlap index with environmental equivalence and background tests to evaluate the environmental independence of zones,; Multivariate similarities (hierarchical clustering) comparing envir…	Delineation of management zones is one key feature of precision agriculture (PA), an agricultural management strategy which aims to maximize productivity and sustainability of crops by making optimum use of inputs. Common means of achieving this include the delineation of site-specific management zo
120	Analysis of Spatiotemporal Variation of Site-Specific Management Zones in a Topographic Relief Area over a Period of Six Years Using Image Segmentation and Satellite Data	10.1080/07038992.2019.1690439	2019	China	Soybean; Corn	B1	Vegetation Indices (VIs)	Object-oriented image segmentation on NDVI		Correlation of NDVI with biomass and yield; Comparison of within-zone vs whole-field CV; Analysis of relationship between zones and terrain/soil variables	Over fertilization has resulted in serious soil compaction and acidification, as well as nonpoint pollution. A strategy for variable fertilization according to Site-Specific Management Zones (SSMZ) is urgently needed. We developed an object-oriented method using image segmentation for SSMZ delineati
121	Combining spatial and temporal corn silage yield variability for management zone development	10.2134/agronj2019.02.0079	2019	USA	Corn silage	A5	Yield	Quadrant-Based Yield Stability Thresholding	VAL_TIER_C	Variance reduction method evaluating the variance explained by the stability zones relative to the whole-field variance; ANOVA and Least Significant Difference (LSD) test comparing the 3-year average yield and temporal standard deviation across the delineated management zones.	Precision agriculture requires an understanding of yield variability. The objectives of this study were to (i) document the temporal and spatial variability of corn (Zea mays L.) silage yields on dairy farms in New York, and (ii) derive farm-based management zones that account for both types of vari
123	Spatial variability in commercial orange groves. Part 2: relating canopy geometry to soil attributes and historical yield	10.1007/s11119-018-9615-0	2019	Brazil	Orange	A1	Crop Biophysical Traits	Fuzzy k-means on canopy volume grids	VAL_TIER_C	Tukey test comparing the mean values of historical yield and soil attributes across the delineated canopy volume zones.	Site-specific management strategies are usually dependant on the understanding of the underlying cause and effect relationships that occur at the within-field level. The assessment of canopy geometry of tree crops has been facilitated in recent years through the development of light detection and ra
124	Delineation of management zones in a peach orchard using multivariate and geostatistical analyses	10.1016/j.still.2019.03.008	2019	Brazil	Peach	D1	Soil Lab Analysis; Yield; Crop Biophysical Traits	PCA + Fuzzy c-means	VAL_TIER_A; VAL_TIER_C	Fuzziness performance index (FPI) and modified partition entropy (MPE) to determine the optimal number of management zones; Variance analysis (ANOVA) evaluating significant differences in soil and tree attributes across the delineated zones.	The soil nutritional management in peach orchards in Southern Brazil is still based on conventional and uniform recommendations, without taking into consideration the spatial variability of the physical environment. This might result in over-application of fertilizers in areas with high nutrient lev
125	A weighted multivariate spatial clustering model to determine irrigation management zones	10.1016/j.compag.2019.05.012	2019	Israel	Wine grape	A1; D1	Soil Lab Analysis; Proximal Sensing (ECa); Vegetation Indices (VIs); Plant Water Status; Topography	Multivariate K-means on measured values ; Multivariate K-means on spatial Z-scores ; Weighted Multivariate Spatial Clustering (WMSC)	VAL_TIER_A	Davies-Bouldin's (DB) index evaluating the ratio of within-cluster scatter to between-cluster separation; Global Moran's I and Z-score evaluating the spatial autocorrelation and distribution of the clustered field.	Management of agricultural fields according to spatial and temporal variability is an important aspect of precision agriculture. Precision management relies on division of a field into areas with homogeneous characteristics, management zones (MZs), which are likely affected by multiple, interrelated
126	Development and application of the soil moisture routing (SMR) model to identify subfield-scale hydrologic classes in dryland cropping systems using the Budyko framework	10.1016/j.jhydrol.2019.03.030	2019	USA	Winter wheat; Spring wheat; Spring barley; Garbanzo beans; Canola	A5	Topography; Weather	Dual-threshold hydrologic classification		Statistical assessment (NSE, RMSE) of model performance against observed runoff and soil moisture; Linear regression (r2) between simulated transpiration and observed crop yield	Crop yield patterns at the field level in dryland agricultural systems often trace back to the spatial structure of water storage and subsurface flow paths. These lateral flow paths create zones of saturation that promote nutrient loss from runoff and leaching beneath the root zone. Despite its clea
127	Delineating robust rectangular management zones based on column generation algorithm	10.1016/j.compag.2019.01.045	2019	Chile	Table grape	A3	Soil Lab Analysis; Vegetation Indices (VIs)	Robust Mixed-Integer Optimization (Column Generation)		Comparison of robust solution versus average scenario solution; Evaluation of computational performance (time, variable reduction); Assessment of homogeneity constraint violations	This paper considers a management zone delineation problem in a precision agriculture framework that defines a partition of a field into rectangular and homogeneous management zones according to certain vegetation or soil indexes. Modeling the problem as a robust optimization model accounts for spat
128	Clustering tools for integration of satellite remote sensing imagery and proximal soil sensing data	10.3390/rs11091036	2019	Canada	Soybean; Wheat	A1	Proximal Sensing (ECa); Vegetation Indices (VIs); Topography	Fuzzy c-means (FCM) clustering; K-means clustering; Neighborhood Search Analyst (NSA) clustering	VAL_TIER_A; VAL_TIER_C	Fuzziness performance index (FPI) and normalized classification entropy (NCE) to evaluate clustering performance for the fuzzy c-means method; Variance reduction (expressed as R2) evaluating the within-zone variance relative to the total whole-field variance,.	Remote sensing (RS) and proximal soil sensing (PSS) technologies offer an advanced array of methods for obtaining soil property information and determining soil variability for precision agriculture. A large amount of data collected by these sensors may provide essential information for precision or
134	Workflow to establish time-specific zones in precision agriculture by spatiotemporal integration of plant and soil sensing data	10.3390/agronomy8110253	2018	Italy	Corn	D1; A1	Soil Lab Analysis; Proximal Sensing (ECa); Vegetation Indices (VIs)	Geographically-Weighted Regression (GWR) + Fuzzy c-means; Static MZ (Fuzzy c-means on ECa grid)	VAL_TIER_A; VAL_TIER_C	Calinski-Harabasz criterion (CHC) to determine the optimal number of management zones; Kruskal-Wallis rank test (non-parametric ANOVA) comparing the distributions of soil properties, regression parameters, and potential yield across the delineated management zones.	Management zones (MZs) are used in precision agriculture to diversify agronomic management across a field. According to current common practices, MZs are often spatially static: they are developed once and used thereafter. However, the soil-plant relationship often varies over time and space, decrea
135	An integrated approach to site-specific management zone delineation	10.15302/J-FASE-2018230	2018	USA	Corn; Soybean	A1	Soil Lab Analysis; Proximal Sensing (ECa); Yield; Topography	ROSE (Fuzzy clustering on soil and landscape grids) ; CMYYM (Fuzzy clustering on multi-year yield grids) ; ROSE-YSTTS (Fuzzy clustering on integrated grids)	VAL_TIER_A; VAL_TIER_C; VAL_TIER_D	Fuzziness performance index (FPI) and normalized classification entropy (NCE) to determine the optimal number of management zones; Relative variance (RV) representing variance reduction by comparing within-zone variance to total field variance; Economic evaluation comparing the economically optimum nitrogen rate (EONR) and economic returns across the delineated zones.	Dividing fields into a few relatively homogeneous management zones (MZs) is a practical and costeffective approach to precision agriculture. There are three basic approaches to MZ delineation using soil and/or landscape properties, yield information, and both sources of information. The objective of
136	Spatial variability in orchards after land transformation: Consequences for precision agriculture practices	10.1016/j.scitotenv.2018.04.153	2018	Spain	Peach	A1	Proximal Sensing (ECa); Vegetation Indices (VIs)	ISODATA clustering on interpolated grids	VAL_TIER_C	Multivariate analysis of variance (MANOVA) comparing a combination of soil properties across the delineated ECa and NDVI management classes.	The change from traditional to a more mechanized and technical agriculture has involved, in many cases, land transformations. This has supposed alteration of landforms and soils, with significant consequences. The effects of induced soil variability and the subsequent implications in site-specific c
138	Automatic delineation algorithm for site-specific management zones based on satellite remote sensing data	10.1007/s11119-017-9549-y	2018	Germany	Winter wheat; Canola; Sugar beet; Barley; Rye	A5	Vegetation Indices (VIs)	Averaged NIR + Quantile Thresholding	VAL_TIER_C	Kruskal-Wallis test, Pairwise T-Test, and Pairwise Wilcox-test evaluating the statistical separability of actual crop yield across the five delineated yield expectancy zones.	In light of the increasing demand for food production, climate change challenges for agriculture, and economic pressure, precision farming is an ever-growing market. The development and distribution of remote sensing applications is also growing. The availability of extensive spatial and temporal da
139	Use of farmer knowledge in the delineation of potential management zones in precision agriculture: A case study in maize (Zea mays L.)	10.3390/agriculture8060084	2018	Spain	Corn	A1; B5	Proximal Sensing (ECa); Vegetation Indices (VIs); Topography; Farmer Knowledge	Fuzzy c-means clustering (MZA) ; Expert-knowledge-based segmentation (aNDVI-Farmer)	VAL_TIER_A; VAL_TIER_C	Fuzziness performance index (FPI) and normalized classification entropy (NCE) to determine the optimal number of clusters; Analysis of variance (ANOVA) comparing the average actual maize yield across the delineated potential management zones.	One of the fields of research in precision agriculture (PA) is the delineation of potential management zones (PMZs, also known as site-specific management zones, or simply management zones). To delineate PMZs, cluster analysis is the main used and recommended methodology. For cluster analysis, mainl
140	GeoFIS: An open source, decision-support tool for precision agriculture data	10.3390/agriculture8060073	2018	Cameroon; France; Spain	Banana; Wheat; Vineyard	A5; D1	Proximal Sensing (ECa); Vegetation Indices (VIs); Topography; Farmer Knowledge	Technical Opportunity Index (TOI) morphological filtering ; Fuzzy Ordered Weighted Average (OWA) + Segmentation		Comparison of aggregated risk maps vs univariate maps; Evaluation of tool's ability to incorporate expert knowledge; Ranking of fields by opportunity index	The world we live in is an increasingly spatial and temporal data-rich environment, and agriculture is no exception. However, data needs to be processed in order to first get information and then make informed management decisions. The concepts of ‘Precision Agriculture’ and ‘Smart Agriculture’ are
142	Spatiotemporal variation of site-specific management units on natural turfgrass sports fields during dry down	10.1007/s11119-017-9526-5	2018	USA	Turfgrass	A5	Other Soil Proxies; Vegetation Indices (VIs)	Standard Deviation-based Thresholding on Interpolated Grids		Evaluation of spatiotemporal stability of zones during dry down periods using statistical comparison of zone means, areas, and spatial distribution	Site-specific management units (SSMUs) are fundamental for the implementation of Precision Turfgrass Management. Short-term spatiotemporal variations of soil compaction and turfgrass vigor may be dynamic during a dry down period on natural turfgrass sports fields. This is due to the inverse relation
145	Maximizing the relationship of yield to site-specific management zones with object-oriented segmentation of hyperspectral images	10.1007/s11119-017-9521-x	2018	USA	Cotton	B1	Vegetation Indices (VIs)	Object-oriented image segmentation on vegetation indices	VAL_TIER_C	Correlation between mean yield and mean VI within zones; RMSE of yield predicted by VI; Assessment of within-zone yield standard deviation	Quick and low cost delineation of site-specific management zones (SSMZ) would improve applications of precision agriculture. In this study, a new method for delineating SSMZ using object-oriented segmentation of airborne imagery was demonstrated. Three remote sensing domains—spectral, spatial, and t
146	Assessing wheat spatial variation based on proximal and remote spectral vegetation indices and soil properties	10.4081/ija.2017.1086	2018	Italy	Winter wheat	D1	Soil Lab Analysis; Vegetation Indices (VIs); Crop Biophysical Traits	PCA + Fuzzy c-means (Soil parameters); PCA + Fuzzy c-means (Proximal vegetation indices); PCA + Fuzzy c-means (Remote vegetation indices)	VAL_TIER_C	One-way ANOVA and Least Significant Difference (LSD) test evaluating statistically significant differences in plant morphology, yield, and quality traits across the delineated potential areas (clusters).	Assessing the spatial variation of soil and crop properties is the basis for site specific management of crop practices in precision agriculture applications. To this aim, proximal and remote spectral vegetation indices are increasingly replacing soil analysis. In this study the spatial variation of
147	Rectification methods for optimization of management zones	10.1016/j.compag.2018.01.014	2018	Brazil	Soybean; Corn	A1	Soil Lab Analysis; Topography	IDW Interpolation + Fuzzy c-means	VAL_TIER_A; VAL_TIER_B; VAL_TIER_C	Fuzziness performance index (FPI) and modified partition entropy (MPE) to evaluate clustering performance; Variance reduction (VR) index evaluating the reduction of yield variance within the MZs relative to the total field variance; Analysis of variance (ANOVA) and Tukey's test comparing the normalized average yield across the delineated management zones. Also, they used SI for their map rectific…	The use of management zones (MZs) is an approach to precision agriculture that considers spatially contiguous subregions of the field, within which effects on the crop due to differences in soil, topography, and other abiotic factors are expected to be nearly uniform. Delimiting regions within the f
149	Field-scale electrical resistivity profiling mapping for delineating soil condition in a nitrate vulnerable zone	10.1016/j.apsoil.2017.06.025	2018	Italy	Corn; Soybean; Wheat	A1	Proximal Sensing (ECa); Yield	Fuzzy c-means clustering on interpolated grids	VAL_TIER_A; VAL_TIER_C	Fuzziness performance index (FPI) and normalized classification entropy index (NCE) to determine the optimal number of homogeneous zones; Analysis of variance (ANOVA) evaluating statistically significant differences in soil features and historical yield across the delineated zones.	Venice Lagoon is an extremely heterogeneous environment conditioned by natural changes and anthropogenic pressures. The area is a particularly vulnerable system characterized by high spatial geomorphological variability. Site-specific crop management, defined as the best strategies to manage heterog
152	Geostatistical modelling of within-field soil and yield variability for management zones delineation: a case study in a durum wheat field	10.1007/s11119-016-9462-9	2017	Italy	Wheat	D5	Soil Lab Analysis	Factorial cokriging (PCA) + Iso-frequency thresholding	VAL_TIER_C	Polygon kriging estimating the expected value and 95% confidence intervals of crop yield for each delineated management zone to statistically compare and determine significant differences across the zones.	The paper proposes a geostatistical approach for delineating management zones (MZs) based on multivariate geostatistics, showing the use of polygon kriging to compare durum wheat yield among the different MZs (polygons). The study site was a durum wheat field in southern Italy and yield was measured
153	Geotechnologies and soil mapping for delimitation of management zones as an approach to precision viticulture	10.1155/2017/4180965	2017	Brazil	Grapevine	A1	Soil Lab Analysis	Unsupervised classification on interpolated grids		Visual comparison/overlap analysis between zones defined by superficial sampling and conventional soil mapping; ANOVA to test differences between soil classes	Data of the physical and chemical properties of soils from three vineyards located in Vale dos Vinhedos, Bento Gonçalves, Rio Grande do Sul state, in southern Brazil, were processed. Soil mapping was performed by means of four profiles and the digital elevation model in detailed scale. Then, superfi
154	Delineation of site-specific management units for operational applications using the topographic position index in La Pampa, Argentina	10.1016/j.compag.2016.06.005	2016	Argentina	Corn	D1; A1	Topography	ISODATA clustering on Topographic Position Index (TPI); ISODATA clustering on topographic map (DEM); ISODATA clustering on standardized yield grid	VAL_TIER_B	Confusion matrix calculating the overall, user's, and producer's accuracy to evaluate the spatial agreement between the delineated management units and the reference yield map.	In this work we propose the use of the topographic position index (TPI), which takes into account the local topography for a given neighborhood, to delineate management units (MU) for site-specific systems. This study was performed in the province of La Pampa, in central Argentina, an area with sand
155	Delineating management zones for precision agriculture applications: A case study on wheat in sub-tropical Brazil	10.4081/ija.2016.713	2016	Brazil	Wheat	A1	Soil Lab Analysis	K-means clustering on soil sample points	VAL_TIER_C	One-way analysis of variance (ANOVA) and Least Significant Difference (LSD) test evaluating statistically significant differences in actual soil properties and yield parameters across the delineated management zones.	In sub-tropical Brazil, the wheat (Triticum aestivum L.) crop requires identification of pending constraints as premise for grain yield (GY) increases. In this light, spatial variation of soil properties and their relationship with GY were investigated in a case study, where the delineation of homog
158	Protocol for multivariate homogeneous zone delineation in precision agriculture	10.1016/j.biosystemseng.2015.12.008	2016	Argentina	Wheat	D1	Proximal Sensing (ECa); Other Soil Proxies; Topography	MULTISPATI-PCA + Fuzzy k-means	VAL_TIER_A; VAL_TIER_C	Fuzziness performance index (FPI) and normalized classification entropy (NCE) to determine the optimal number of classes; Mixed Linear Models (MLM, an advanced ANOVA accounting for spatial correlation) evaluating statistically significant differences in actual yield and soil properties across the delineated zones.	Uniform management of agricultural fields has been increasingly replaced with environmentally based management, which is benefited by the identification of homogeneous zones within crop fields. Such zones are based on the classification of field sites into groups of homogeneous features. Multiple ca
159	Delineating site-specific management zones for precision agriculture	10.1017/S0021859615000143	2016	Pakistan	Wheat	A1	Soil Lab Analysis; Proximal Sensing (ECa); Topography	Feature selection (ANN) + Fuzzy c-means clustering	VAL_TIER_A	Fuzziness performance index (FPI) and normalized classification entropy (NCE) to evaluate clustering performance and determine the optimal number of management zones,.	SUMMARY Delineating site-specific management zones within fields can be helpful in addressing spatial variability effects for adopting precision farming practices. A 3-year (2008/09 to 2010/11) field study was conducted at the Postgraduate Agricultural Research Station, University of Agriculture, Fa
165	Maize (Zea mays L.) yield response to nitrogen as influenced by spatio-temporal variations of soil-water-topography dynamics	10.1016/j.still.2014.10.006	2015	USA	Corn	A5	Proximal Sensing (ECa); Topography	TPI classification		Statistical comparison of Optimum N Rate (ONR) and yield response parameters between topographic zones; Correlation analysis with soil and terrain attributes	Applying N fertilizer at rates that satisfy both economic and environmental objectives are critical for sustainable agriculture. The hypothesis of this study was that the spatial variability in maize (Zea mays L.) yield and its response to N rate were influenced by soil-water-topography dynamics. In
166	Getis-Ord's hot- and cold-spot statistics as a basis for multivariate spatial clustering of orchard tree data	10.1016/j.compag.2014.12.011	2015	Turkey	Grapefruit	A1; D1	Proximal Sensing (ECa); Yield; Crop Biophysical Traits	Multivariate aspatial k-means clustering; Getis-Ord Gi* spatial embedding + k-means clustering	VAL_TIER_A	Calinski-Harabasz (C-H) index to determine the optimal number of clusters; Goodness of variance fit (GVF) functioning as a variance reduction metric to evaluate the internal homogeneity of the clusters by measuring the reduction of within-group variance relative to the total variance.	Precision agriculture aims at sustainably optimizing the management of cultivated fields by addressing the spatial variability found in crops and their environment. Spatial variability can be evaluated using spatial cluster analysis, which partitions data into homogeneous groups, considering the geo
168	Delineation of management zones using an active canopy sensor for a tobacco field	10.1016/j.compag.2014.09.019	2014	China	Flue-cured tobacco	A1	Soil Lab Analysis; Vegetation Indices (VIs)	Feature selection + Fuzzy c-means (Soil properties); Feature selection + Fuzzy c-means (NDVI measurements	VAL_TIER_A; VAL_TIER_C	Fuzziness performance index (FPI) and normalized classification entropy (NCE) to evaluate clustering performance and determine the optimal number of classes; Analysis of variance (ANOVA) evaluating statistically significant differences in actual soil properties and tobacco yield across the delineated management zones.	Recent precision agriculture research has focused on the utilization of management zones (MZs) as a method for variable-rate fertilizer applications. This study tries to make use of an active canopy sensor to define MZs in contrast with the ones using soil properties. To achieve this objective, a 20
171	Evaluation of pixel- and object-based approaches for mapping wild oat (Avena sterilis) weed patches in wheat fields using QuickBird imagery for site-specific management	10.1016/j.eja.2014.05.009	2014	Spain	Wheat	A2; B2	Vegetation Indices (VIs)	Pixel-based supervised classification; Object-based supervised classification (OBIA)	VAL_TIER_B	Confusion matrix calculating the overall accuracy (OA) and Kappa coefficient (K) to evaluate the spatial agreement between the classified areas and the ground-truth data.	This paper compares of pixel- and object-based techniques for mapping wild oat weed patches in wheat fields using multi-spectral QuickBird satellite imagery for site-specific weed management. The research was conducted at two levels: (1) at the field level, on 11 and 15 individual infested wheat fie
173	Optimization of corn plant population according to management zones in Southern Brazil	10.1007/s11119-013-9308-7	2013	Brazil	Corn; Soybean	B5; A5	Yield; Farmer Knowledge	Visual delineation via farmer's knowledge; Averaged multi-year yield grids + Fixed thresholding	VAL_TIER_C; VAL_TIER_D	Analysis of variance (ANOVA) evaluating statistically significant differences in actual corn grain yield and partial net economic return across the delineated management zones; Economic evaluation determining the optimum corn plant population and comparing net economic returns across the zones.	Precision agriculture relies on site-specific interventions determined by the spatial variability of factors driving plant growth. The main objective of this study was to assess the efficiency of variable-rate seeding of corn (Zea mays L.) with delineated management zones. This study involved two ex
174	Optimisation of agricultural input application to enhance the crop quality and yield quantity in paddy under precision farming	10.3920/QAS2012.0153	2013	India	Paddy	D1	Soil Lab Analysis; Proximal Sensing (ECa)	PCA + Fuzzy c-means	VAL_TIER_A	Fuzziness performance index (FPI) and normalized classification entropy (NCE) to evaluate clustering performance and determine the optimal number of management zones.	Recently, technological advances have converged to ensure the quality and quantity of crop yield on a site-specific basis. The aim of the present work was to adapt precision farming techniques in paddy under Indian farming system using modern tools such as apparent electrical conductivity (EC<inf>a<
175	Delineation of management zones with soil apparent electrical conductivity to improve nutrient management	10.1016/j.compag.2013.09.014	2013	Argentina	Soybean; Corn; Wheat	A5	Proximal Sensing (ECa)	Quantile thresholding on ECa grids	VAL_TIER_C	Mixed Analysis of Variance (ANOVA) and LSMEANS procedure to evaluate statistically significant differences in actual soil properties and nutrient concentrations across the delineated classes (management zones).	Site-specific management demands the identification of subfield regions with homogeneous characteristics (management zones). However, determining subfield areas is difficult because of complex correlations and the spatial variability of soil properties and nutrient concentrations, responsible for va
176	Subfield management class delineation using cluster analysis from spatial principal components of soil variables	10.1016/j.compag.2013.05.009	2013	Argentina	Wheat; Soybean	A1; D1	Proximal Sensing (ECa); Other Soil Proxies; Topography	Fuzzy k-means on initial soil variables (KM-SV); PCA + Fuzzy k-means (KM-PC) ; MULTISPATI-PCA + Fuzzy k-means (KM-sPC)	VAL_TIER_A; VAL_TIER_C	Fuzziness performance index (FPI) and normalized classification entropy (NCE) to determine the optimal number of clusters; Relative residual variance (RVj​) functioning as a variance reduction metric to evaluate the proportion of yield variance accounted for by the classification; Analysis of variance (ANOVA) and Least Significant Difference (LSD) test evaluating statistically significant differe…	Understanding spatial variation within a field is essential for site-specific crop management, which requires the delineation of management areas. Several soil and terrain variables are used to classify the field points into classes. Fuzzy k-means cluster analysis is a widely used tool to delineate
177	Rectangular shape management zone delineation using integer linear programming	10.1016/j.compag.2013.01.009	2013	Chile	Vineyard	A3	Soil Lab Analysis	Integer Linear Programming (ILP) on spatial grid		Evaluation of within-zone homogeneity (Relative Variance); Computational performance analysis	The spatial variability of soil properties is one of the main impairments to the productivity and crop quality in agriculture. Delineating the field into site-specific management zones is usually implemented to face within-field variability. Classical zoning methods, based on soil fertility variable
182	Potential of hyperspectral remote sensing for field scale soil mapping and precision agriculture applications	10.4081/ija.2012.e43	2012	Italy	Not specified	A1	Soil Lab Analysis; Other Soil Proxies	Fuzzy c-means on interpolated soil grids ; Fuzzy c-means on PLSR-estimated soil grids	VAL_TIER_A	Fuzziness performance index (FPI) and normalized classification entropy (NCE) to evaluate clustering performance and determine the optimal number of uniform soil classes (management zones).	Mapping within-field variation in soil properties opens up the possibility of employing variable agronomic management and precision farming technologies with potential environmental and economic benefits. However, the excessive cost of systematic direct soil sampling severely constrains the practica
184	Delineating site-specific quality-based management zones for a tobacco field	10.1097/SS.0b013e3182121453	2011	China	Flue-cured tobacco	A1	Soil Lab Analysis	Feature selection + Fuzzy clustering	VAL_TIER_A; VAL_TIER_C	Fuzziness performance index (FPI) and normalized classification entropy (NCE) to evaluate clustering performance and determine the optimal number of zones; Analysis of variance (ANOVA) evaluating statistically significant differences in actual soil properties across the delineated management zones.	Recent precision agriculture research has focused on the use of management zones (MZ) as a method for variable-rate fertilizer application. A 4-ha tobacco-planted field was selected to define MZ using tobacco quality as basis. To achieve this objective, we collected 111 soil samples from the top 20
185	Site-specific management zones based on the Rasch model and geostatistical techniques	10.1016/j.compag.2010.10.014	2011	Spain	Colza	D5; D1	Soil Lab Analysis; Proximal Sensing (ECa)	Rasch model latent variable + Equal-size classification; PCA + Fuzzy clustering		Spatial comparison with management zones defined by fuzzy cluster unsupervised classification; Analysis of variable influence on fertility potential	Delineation of management zones (MZ), i.e. areas within the field which represent subfield regions of similar production potential, is the first stage to implement site-specific management. During the last years different algorithms have been proposed to define MZ, with different results. In this wo
187	Zone mapping application for precision-farming: A decision support tool for variable rate application	10.1007/s11119-009-9130-4	2010	USA	Soybean; Wheat; Corn; Sunflower	A1; B5	Vegetation Indices (VIs)	Fuzzy c-means clustering on remote sensing grids (ZoneMAP); Visual delineation via farmer's knowledge	VAL_TIER_A; VAL_TIER_B; VAL_TIER_C	Variance reduction calculating the decrease in total within-zone variability to determine the optimal number of zones; Analysis of variance (ANOVA) evaluating statistically significant differences in actual soil properties across the delineated zones; Contingency table (confusion matrix) evaluating spatial agreement between the generated zones and the reference map.	A web-based decision support tool, zone mapping application for precision farming (ZoneMAP, http://zonemap. umac. org), has been developed to automatically determine the optimal number of management zones and delineate them using satellite imagery and field data provided by users. Application rates,
188	Digital soil-class mapping from proximal and remotely sensed data at the field level	10.2134/agronj2008.0112	2009	Australia	Cotton	A1	Proximal Sensing (ECa); Other Soil Proxies; Vegetation Indices (VIs)	Fuzzy k-means clustering on multi-sensor point data	VAL_TIER_A; VAL_TIER_C	Fuzziness performance index (FPI) and normalized classification entropy (NCE) to determine the optimal number of classes; Variance reduction analysis calculating the percentage of soil property variance remaining to evaluate internal homogeneity; Analysis of variance (ANOVA) and Tukey-Kramer multiple comparison test evaluating statistically significant differences in actual soil properties and gy…	Effective agronomic management at the field level requires an understanding of the spatial distribution of soil because edaphological processes are a function of interrelationships among the physical and chemical properties. In precision agriculture, these interrelationships need to be considered to
196	Determination of management zones in corn (Zea mays L.) based on soil fertility	10.1016/j.compag.2006.12.011	2007	Chile	Corn; Grain; Seed	A1; D5	Soil Lab Analysis	K-means clustering on interpolated soil variables; PCA soil index (SIPC) + Thresholding; Coefficient of variation soil index (SICV) + Thresholding	VAL_TIER_C	Relative variance (RV) functioning as a variance reduction metric to evaluate the proportion of total yield and soil property variance explained by the zones; Analysis of variance (AOV/ANOVA) evaluating statistically significant differences in actual corn yield and soil properties across the delineated management zones.	In Chile, the use of homogeneous management zones has demonstrated good potential for the site-specific management of traditional crops and vineyards. However, there is not enough information regarding the most efficient method to delineate management zones based on soil fertility variables. The pre
197	Delineation of site-specific management zones using fuzzy clustering analysis in a coastal saline land	10.1016/j.compag.2007.01.013	2007	China	Cotton	D1	Soil Lab Analysis; Proximal Sensing (ECa); Vegetation Indices (VIs)	PCA + Fuzzy c-means clustering	VAL_TIER_A; VAL_TIER_C	Fuzziness performance index (FPI) and normalized classification entropy (NCE) to determine the optimal number of clusters; Analysis of variance (ANOVA) evaluating statistically significant differences in actual soil properties and cotton yield across the delineated management zones.	Recent research in precision agriculture has focused on use of management zones as a method for variable application of inputs. In this paper, five soil and landscape attributes, including a NDVI image, soil electrical conductivity, total nitrogen, organic matter and cation exchange capacity acquire
198	Yield variability related to landscape properties of a loamy soil in central Belgium	10.1016/j.still.2005.06.005	2006	Belgium	Winter wheat	A1	Yield	Fuzzy k-means clustering on interpolated yield grids	VAL_TIER_A; VAL_TIER_C	Fuzziness performance index (FPI) and modified partition entropy (MPE) to determine the optimal number of cluster classes; Tukey's Studentized Range (HSD) test evaluating statistically significant differences in actual crop yield parameters, elevation, and soil characteristics across the delineated classes.	A field was investigated with precision farming techniques to delineate zones with different yield potential due to previous soil erosion. Winter wheat (Triticum aestivum L.) grain yield, straw yield, biomass and harvest index were measured with a combine harvester. Fuzzy clustering of grain and str
201	Delineating potential management zones for cotton based on yields and soil properties	10.1097/01.ss.0000169904.56743.75	2005	USA	Cotton	A1; D1; A5; B5	Soil Lab Analysis; Other Soil Proxies; Yield; Topography	K-means clustering on lint yields; K-means clustering on original soil and landscape properties; PCA + K-means clustering; Partial Least Squares (PLS) regression + K-means clustering; MANOVA feature selection + K-means clustering; Thresholding on clay content; Soil map unit classification	VAL_TIER_C	Proportion of variance accounted for (R2) functioning as a variance reduction metric to determine the optimal number of clusters; Analysis of variance (ANOVA) and t-tests evaluating statistically significant differences in actual cotton lint yield and soil properties across the delineated management zones.	Procedures to delineate management zones as a basis for making variable rate applications of fertilizers within a field have not been well defined. The objective of this study was to evaluate a framework of procedures for delineating potential management zones with data collected from 1-ha grids on
202	Delineating productivity zones on claypan soil fields using apparent soil electrical conductivity	10.1016/j.compag.2004.11.012	2005	USA	Corn; Soybean; Grain sorghum	A1; D1	Proximal Sensing (ECa); Yield; Topography	Fuzzy c-means clustering on interpolated yield grids (YPZ); Fuzzy c-means clustering on interpolated ECa and elevation grids (SPZ); Fuzzy c-means clustering on composite ECa ratios	VAL_TIER_B	Overall accuracy and Kappa coefficient (derived from a cross-classification contingency table) to evaluate the spatial agreement between the delineated soil/elevation-based productivity zones (SPZ) and the reference yield productivity zones (YPZ).	Efficient and cost-effective methods are needed for delineating sub-field productivity zones to improve soil and crop site-specific management. This investigation was conducted to answer the question of whether apparent soil electrical conductivity (EC<inf>a</inf>) and elevation could be used to del
203	Spatial variability of soil properties and potential management classification of a chernozemic field in lower Austria	10.1097/00010694-200412000-00004	2004	Austria	Winter wheat; Canola; Wheat; Summer barley	A1	Soil Lab Analysis	Fuzzy k-means clustering on interpolated soil grids	VAL_TIER_A	Fuzziness performance index (FPI) and modified partition entropy (MPE) to evaluate clustering performance and determine the optimal number of continuous classes.	Knowledge of the spatial variability of soil physical and chemical properties is important for precision agriculture. Fuzzy classification and geostatistical interpolation are useful tools for the simultaneous handling of continuous variation in both attributes and location. The objectives of this s
210	Evaluating farmer defined management zone maps for variable rate fertilizer application	10.1023/A:1011481832064	2000	USA	Corn	B5; A1	Other Soil Proxies; Topography; Farmer Knowledge	Visual delineation via farmer's knowledge; Ward's hierarchical clustering on point-based soil data	VAL_TIER_C	Analysis of Variance (ANOVA) using ordinary least squares (OLS) and spatial auto-regressive (SPA) models to evaluate statistically significant differences in actual soil properties, electrical conductivity, and corn crop yield across the farmer-delineated management zones.	In the U.S.A. intensive grid soil sampling has conventionally been used to develop prescription maps for variable rate (VRT) fertilizer application. Grid sampling can provide an accurate basis for variable rate application; however the cost and labor requirements suggest other approaches may be more
211	Delineation and evaluation of management zones for site-specific nutrient management using a geostatistical and fuzzy C mean cluster approach	10.1038/s41598-025-07283-0	2025	India	Corn	D1	Soil Lab Analysis	PCA + Fuzzy c-means clustering	VAL_TIER_A; VAL_TIER_C; VAL_TIER_D	Fuzziness Performance Index (FPI) and Normalized Classification Entropy (NCE) to determine the optimal number of zones; One-way Analysis of Variance (ANOVA) to evaluate statistical differences in soil parameters across the MZs; Economic analysis comparing grain yield, cost reduction, and net returns of the MZ approach against standard farmer fertilizer practices.	Expansive soil spatial variability plays a key role in the over- and under-application of fertilizers, contributing to environmental pollution. Assess soil variability and delineate it into management zones to adopt site-specific nutrient management for balanced fertilization and sustainable agricul
212	Optimizing management zone delineation technique for high-dimensional and large-volume datasets in precision agriculture	10.1007/s11119-025-10281-x	2025	Belgium	Rotation: potato/sugar beets; Maize/wheat; Rapeseed	A1; D1	Soil Lab Analysis; Other Soil Proxies	All-attribute soil grids + Clustering; PCA + Clustering ; MULTISPATI-PCA (SPCA) + Clustering ; t-SNE + Clustering	VAL_TIER_A	Silhouette score and Davies-Bouldin score to evaluate clustering performance and determine the optimal number of management zones; Variance reduction analysis calculating the mean value of standard deviation (MVSD) within each zone and the standard deviation of mean values (SDMV) between zones to evaluate internal homogeneity and external heterogeneity.	Management zone (MZ) delineation is critical for precision soil and crop management, facilitating division of fields into sub-areas with similar characteri
215	On-farm experimentation of precision agriculture for differential seed and fertilizer management in semi-arid rainfed zones	10.1007/s11119-024-10189-y	2024	Spain	Wheat; Barley	A5	Proximal Sensing (ECa)	Thresholding on interpolated ECa grids	VAL_TIER_C; VAL_TIER_D	Kruskal-Wallis analysis of variance (ANOVA) evaluating statistically significant differences in actual soil properties across the ECa zones; Three-way and univariate Analysis of Variance (ANOVA) with Tukey's HSD test evaluating statistically significant differences in actual crop yield and NDVIa across the delineated management zones; Economic evaluation comparing partial net income and nitrogen …	Introduction This study explores the integration of precision agriculture technologies (PATs) in rainfed cereal production within semi-arid regions. Methods utilizing the Veris 3100 sensor for apparent soil electrical conductivity (ECa) mapping, differentiated management zones (MZs) were established
218	Soil sampling and sensed ancillary data requirements for soil mapping in precision agriculture II: contour mapping of soil properties with sensed z-score data for comparison with management zone averages	10.1007/s11119-023-10108-7	2024	United Kingdom	Arable crops	D1	Proximal Sensing (ECa); Other Soil Proxies; Yield; Topography	PCA + K-means clustering		Comparison of RMSE between predicted values (MZ averages vs Z-score maps) and reference kriged maps from dense soil sampling	Sensed and soil sample data are used in two approaches for mapping soil properties in precision agriculture: management zone (MZs) and contour maps. This i
225	Economic evaluation of variable rate nitrogen management of canola for zones based on historical yield maps and soil test recommendations	10.1038/s41598-021-83917-3	2021	Canada	Canola	A1	Yield	K-means clustering on historical yield maps	VAL_TIER_C; VAL_TIER_D	Economic evaluation comparing the net revenue and nitrogen use efficiency of variable-rate management zones against uniform field management. Analysis of Variance (ANOVA) using a linear mixed model and Tukey's HSD test evaluating statistically significant differences in actual canola yield and net revenue across the delineated zones.	AbstractCanola (Brassica napus L.) is a highly valuable crop for Canada’s economy, making the efficient management of canola a priority. A field-scale study was conducted at ten sites between 2014 and 2016 to evaluate the viability of site specific nitrogen (N) management zones (MZ) based on analysi
232	A comparison between spatial clustering models for determining N-fertilization management zones in orchards	10.1007/s11119-020-09731-5	2020	Israel	Citrus	A1; D1	Vegetation Indices (VIs); Crop Biophysical Traits; Plant Water Status; Topography	Measured values + K-means clustering; Getis-Ord Gi* spatial representation + K-means clustering ; Getis-Ord Gi* + PCA weights + Fuzzy K-means clustering; Getis-Ord Gi* + PCA weights + Hierarchical clustering; Getis-Ord Gi* + PCA weights + Hierarchical K-means clustering; Standardized values + Semivariogram range weights + Hierarchical K-means clustering	VAL_TIER_A	Average silhouette width (ASW) to evaluate clustering performance, determine the optimal number of clusters, and compare the effectiveness of different clustering model composites.	Site-specific agricultural management (SSM) relies on identifying within-field spatial variability and is used for variable rate input of resources. Precis
236	Multi-temporal yield pattern analysis method for deriving yield zones in crop production systems	10.1007/s11119-020-09719-1	2020	Australia; United Kingdom	Wheat; Sorghum; Chickpea; Canola	D1; A1	Yield	MYPA (PCA + temporal stability + K-means clustering); STAT (Mean and standard deviation + K-means clustering)	VAL_TIER_A; VAL_TIER_C	Zonal opportunity index (Oz​, incorporating MANOVA's Wilks' Lambda and adapting the Akaike Information Criterion) to evaluate clustering performance and determine the optimal number of zones; Multivariate analysis of variance (MANOVA) evaluating the variance in actual yield data explained by the delineated productivity-stability units (PSUs).	AbstractEasy-to-use tools using modern data analysis techniques are needed to handle spatio-temporal agri-data. This research proposes a novel pattern recognition-based method, Multi-temporal Yield Pattern Analysis (MYPA), to reveal long-term ( 10 years) spatio-temporal variations in multi-temporal
239	Data fusion techniques for delineation of site-specific management zones in a field in UK	10.1007/s11119-015-9417-6	2015	UK	Winter barley	D5	Soil Lab Analysis; Proximal Sensing (ECa); Other Soil Proxies	Multi-collocated factor cokriging (Regionalized PCA) + Iso-frequency thresholding	VAL_TIER_B	Confusion matrix calculating the overall spatial association to evaluate the spatial agreement between the delineated management zones and reference yield classes.	Fusion of different data layers, such as data from soil analysis and proximal soil sensing, is essential to improve assessment of spatial variation in soil
241	Nutrient Management Zones for Citrus Based on Variation in Soil Properties and Tree Performance	10.1007/s11119-005-6789-z	2006	USA	Citrus	A5	Soil Lab Analysis; Vegetation Indices (VIs)	Thresholding on interpolated NDVI grids ; Thresholding on interpolated Soil Organic Matter (SOM) grids	VAL_TIER_C	Mean separation t-tests (using a mixed procedure) evaluating statistically significant differences in actual soil properties, leaf nutrients, and tree performance across the delineated management zones.	Site-specific soil management can improve profitability and environmental protection of citrus groves having large spatial variation in soil and tree chara
242	A bio-inspired optimization algorithm with disjoint sets to delineate orthogonal site-specific management zones	10.1007/s11119-024-10196-z	2025	Chile	Not specified	A3	Soil Lab Analysis	Estimation of Distribution Algorithm (EDA-OSSMZ); Estimation of Distribution Algorithm (EDA-SSMZ) ; Greedy heuristic search (Greedy A2); Bi-objective Integer Linear Programming (BILP)		Statistical comparison (Wilcoxon test) of algorithm performance (solution quality, time) against literature methods (EDA-SSMZ, Greedy A2)	The first stage in the precision agriculture cycle has been a vital study area in recent years because it allows soil testing followed by data analysis. In this stage, a strategic delineation of site-specific management zones acquires a particular interest because it enables site-specific treatment
243	Evaluating Intra-Field Spatial Variability for Nutrient Management Zone Delineation through Geospatial Techniques and Multivariate Analysis	10.3390/su16020645	2024	USA	Barley; Sugar beets	D1	Soil Lab Analysis	PCA + Fuzzy k-means clustering		Comparison of mean crop yields (biomass and grain/root) and soil properties between the delineated zones; Visual comparison of spatial patterns	This research study underscores the importance of effectively managing soil nutrients in a site-specific manner to enhance crop productivity while considering the spatial variability of the soil. The objective is to identify subfields with similar soil characteristics, referred to as management zone
244	A comparison of different algorithms for the delineation of management zones	10.1007/s11119-010-9183-4	2010	Italy	Wheat	A1; D1	Soil Lab Analysis; Crop Biophysical Traits; Plant Water Status	ISODATA clustering on interpolated grids ; PCA + Fuzzy c-means clustering; Non-parametric density clustering	VAL_TIER_A; VAL_TIER_B	Fuzziness performance index (FPI) and normalized classification entropy (NCE) to determine the optimal number of clusters for the fuzzy c-means algorithm; Contingency tables calculating the Kappa coefficient and McNemar's test to evaluate the spatial agreement between the delineated management zones and reference yield classes.	One approach to the application of site-specific techniques and technologies in precision agriculture is to subdivide a field into a few contiguous homogenous zones, often referred to as management zones (MZs). Delineating MZs can be based on some sort of clustering, however there is no widely accep
245	Site-specific management zones based on soil electrical conductivity in a semiarid cropping system	10.2134/agronj2003.0303	2003	USA	Winter wheat; Corn	A5; A1	Proximal Sensing (ECa)	Equal-size classification on interpolated ECa grids; Unsupervised classification on interpolated ECa grids	VAL_TIER_C	Analysis of Variance (ANOVA) evaluating statistically significant differences in actual crop yields and measured soil properties across the delineated ECa management zones; Variance reduction analysis calculating within-zone yield variance expressed as a percentage of whole-field yield variance to compare classification methods.	Site-specific management (SSM) can potentially improve both economic and ecological outcomes in agriculture. Effective SSM requires strong and temporally consistent relationships among identified management zones; underlying soil physical, chemical, and biological parameters; and crop yields. In the
246	Corn yield prediction in site-specific management zones using proximal soil sensing, remote sensing, and machine learning approach	10.1016/j.compag.2024.109329	2024	Turkey	Corn	A1	Other Soil Proxies	K-means clustering on interpolated soil property grids		Statistical accuracy metrics (R2, RMSE, MAE) for yield prediction models; Visual comparison of soil and yield maps; Cross-validation of Vis-NIR models	The integration of advanced technologies, such as soil proximal sensing, remote sensing, and machine learning, has revolutionized agricultural practices, particularly for corn yield prediction. This interdisciplinary approach harnesses the power of cutting-edge sensors to gather high-resolution data
253	Zoning of a Newly-Planted Vineyard: Spatial Variability of Physico-Chemical Soil Properties	10.3390/soilsystems4040062	2020	Spain	Grapevine	D1	Soil Lab Analysis; Proximal Sensing (ECa)	Interpolating soil and eca using Kriging		Cross-validation statistics (Correlation coefficient, Mean Error, Mean Square Prediction Error) for interpolation accuracy	Soil properties show a high spatio-temporal variability, affecting productivity and crop quality within a given field. In new vineyard plantations, with changes in the initial topographic profile, this variability is exacerbated due to the incorporation of soil from different origins and qualities.
255	Computational routines for the automatic selection of the best parameters used by interpolation methods to create thematic maps	10.1016/j.compag.2018.12.004	2019	Brazil	Soybean; Corn	A1	Other Soil Proxies; Topography	Fuzzy c-means clustering on iterpolated data from soil and topography	VAL_TIER_A; VAL_TIER_B; VAL_TIER_C	Fuzziness performance index (FPI) and modified partition entropy (MPE) incorporated into an Improved Cluster Validation Index (ICVI) to evaluate clustering performance; Variance reduction (VR) analysis to evaluate internal homogeneity; Analysis of Variance (ANOVA) with Tukey's test evaluating statistically significant differences in actual crop yields and soil properties across the delineated zon…	In precision agriculture, soil and plant variables are usually presented through thematic maps. The development of these maps is related to data collection, analysis, and interpolation. Although several mathematical interpolation methods are available (triangulation, natural-neighbor interpolation,
256	Are precision agriculture tools and methods relevant at the whole-vineyard scale?	10.1007/s11119-012-9268-3	2013	Spain	Grapevine	A1; B5	Proximal Sensing (ECa); Vegetation Indices (VIs); Topography	Ward's hierarchical clustering on spatial variables; Field-level majority-rule classification	VAL_TIER_C	One-way Analysis of Variance (ANOVA) with Tukey-Kramer's test evaluating statistically significant differences in actual vine vegetative growth, yield, plant water status, and grape composition across the delineated management classes.	Precision viticulture (PV) has been mainly applied at the field level, for which the ability of high resolution data to match within-field variability has been already shown. However, the interest of PV for grape growers would be greater if its principles could also apply at a larger scale, as most
259	Downscaling the APSIM crop model for simulation at the within-field scale	10.1016/j.agsy.2023.103773	2023	Italy	Wheat	A1	Yield	segmentation clustering algorithm on soil Eca data		RMSEP; Spatial Balanced Accuracy (SBA); Comparison of modeled vs observed yield maps	CONTEXT: Most crop models are designed for point-based modeling and to simulate agronomic variables on their native spatial footprint, i.e. typically as a uniform field-scale value. Precision agriculture needs crop model simulations at sub-field scales to support differential management application.
260	Ten years of corn yield dynamics at field scale under digital agriculture solutions: A case study from North Italy	10.1016/j.compag.2021.106126	2021	Italy	Corn	B5; A5	Soil Lab Analysis; Proximal Sensing (ECa); Yield; Vegetation Indices (VIs); Farmer Knowledge	Manual delineation of rectangular zones ; Multi-layer delineation via Farm Works decision support software	VAL_TIER_C	Statistical comparison (ANOVA, t-test) of yield and PFP-N across three management phases (evolution of PA adoption); Comparison with regional average yield trends; Assessment of spatial stability using Average Agreement	Farmer's management decisions and environmental factors are the main drivers for field spatial and temporal yield variability. In this study, a 22 ha field cultivated with corn for more than ten years using different prescription maps of nitrogen application rates was investigated. Prescription maps
261	Using Unmanned Aerial Systems Technology to Characterize the Dynamics of Small-Scale Maize Production Systems for Precision Agriculture	10.3390/drones8110633	2024	Ghana	Corn	A1	Vegetation Indices (VIs)	Jenks natural breaks classification on NDRE grids	VAL_TIER_C	Analysis of variance (ANOVA) and Tukey's studentized range test evaluating statistically significant differences in actual maize grain yield, plant population density, and land cover percentages across the delineated differential yield zones (DYZs).	Precision agriculture (PA) utilizes spatial and temporal variability to improve the sustainability and efficiency of farming practices. This study used high-resolution imagery from UAS to evaluate maize yield variability across three fields in Ghana: Sombolouna, Tilli, and Yendi, exploiting the pote
265	A methodology to optimize site-specific field capacity and irrigation thresholds	10.1016/j.agwat.2023.108385	2023	USA	Corn	A1	Soil Lab Analysis; Yield; Topography	Management Zone Analyst (MZA) clustering		Regression analysis (R2) between accumulated ETc and required irrigation amounts; Goodness of fit statistics (RMSE, d, RRMSE) for soil water simulations	The determination of field capacity (FC), irrigation thresholds, and irrigation amounts is characterized by sitespecific soil hydraulic properties (SHPs). This study, conducted in two zones (zone 1 and zone 2) delineated based on soil, topography, and historical crop yield in Alabama (USA), focused
279	Soil Fertility and Carbon Stock Variability for Defining Management Zones in Tropical Agricultural Systems	10.3390/agriengineering7090308	2025	Brazil	Pasture; Urochloa brizantha; Eucalyptus	D5; A5	Soil Lab Analysis	Composite soil fertility index + Equal-width thresholding ; Interpolated soil carbon stock grid + Equal-width thresholding		Pearson correlation between soil fertility zones and carbon stock zones	The definition of management zones is an essential strategy for optimizing agricultural productivity, enabling the efficient use of inputs and the minimization of environmental impacts. This study aims to identify and classify management zones in a cultivated area, considering spatial variations in
282	Spatial and temporal correlation between soil and rice relative yield in small-scale paddy fields and management zones	10.1007/s11119-024-10199-w	2025	China	Rice	A1	Soil Lab Analysis; Proximal Sensing (ECa)	FCM-All (Fuzzy C-Means on all interpolated grids) ; FCM-YL (Fuzzy C-Means on yield-limiting factors); sFCM-All (Spatial Fuzzy C-Means on all interpolated grids) ; sFCM-YL (Spatial Fuzzy C-Means on yield-limiting factors)	VAL_TIER_B; VAL_TIER_C	Variance reduction (VR) analysis evaluating the reduction of yield variance within the zones compared to the whole field to determine the optimal number of classes and compare clustering models; Analysis of Variance (ANOVA) evaluating statistically significant differences in actual rice relative yield (RY) and soil properties across the delineated management zones; Kappa coefficient evaluating th…	Investigating soil properties and yield variability in farming systems is crucial for delineating Management Zones (MZs). The objectives of study were to investigate the spatiotemporal variability of soil properties, identify spatial and temporal yield-limiting factors of soil and delineate MZs base
284	Leafiness-LiDAR index and NDVI for identification of temporal patterns in super-intensive almond orchards as response to different management strategies	10.1016/j.eja.2024.127278	2024	Spain	Almond	A4	Proximal Sensing (ECa); Vegetation Indices (VIs)	Model-based clustering (GMM) on interpolated grids	VAL_TIER_C	Post-hoc Analysis of Variance (ANOVA) and Student's t-test evaluating statistically significant differences in actual canopy leafiness (LLI) across the delineated potential management zones.	The use of super-intensive orchards is a growing trend in fruit production. The present study aims to improve management of these cropping systems by focusing on how agronomic decisions impact orchard dynamics in the short to medium term and by providing a decision-support approach based on stable t
286	Within-field yield stability and gross margin variations across corn fields and implications for precision conservation	10.1007/s11119-023-09995-7	2023	USA	Corn	A5	Yield	Mean and CV thresholding on multi-year yield grids	VAL_TIER_D	Economic analysis calculating and comparing average gross margins (profitability) across the delineated yield stability zones; Estimation of potential input cost savings by simulating precision conservation plans (e.g., removing stable, low-yield zones from row crop production or reducing inputs).	Soil spatial variability is a primary contributor to within-field yield variation across farms. Spatio-temporal yield stability and variability can be assessed through multi-year yield monitor data and geostatistical techniques. Our objective was to delineate yield stability zones using multi-year y
287	Apparent soil electrical conductivity in the delineation of management zones for cocoa cultivation	10.1016/j.inpa.2021.04.004	2022	Brazil	Cocoa	A1	Proximal Sensing (ECa); Yield	Fuzzy k-means clustering on interpolated grids	VAL_TIER_A; VAL_TIER_B	Fuzziness performance index (FPI) and modified partition entropy (MPE) to determine the optimal number of clusters; Kappa coefficient evaluating the spatial agreement between the delineated management zones and categorized maps of actual soil chemical attributes.	Apparent electrical conductivity is an important parameter for describing the spatial variability of physical and chemical attributes of the soil and for the delineation of management zones. The objective of this work is to outline management zones for the cocoa cultivation based on the spatial vari
288	Validation of Rapid and Low-Cost Approach for the Delineation of Zone Management Based on Machine Learning Algorithms	10.3390/agronomy12010183	2022	Italy	Wheat	A1	Proximal Sensing (ECa)	K-means clustering on interpolated resistivity grids	VAL_TIER_C	Analysis of Variance (ANOVA) and estimated marginal means post-hoc analysis (with Bonferroni adjustment) evaluating statistically significant differences in actual soil properties, durum wheat grain yield, and protein content across the delineated management zones.	Proximal soil sensors are receiving strong attention from several disciplinary fields, and this has led to a rise in their availability in the market in the last two decades. The aim of this work was to validate agronomically a zone management delineation procedure from electromagnetic induction (EM
293	Delineation of management zones in agricultural fields using coverâ€“crop biomass estimates from PlanetScope data	10.1016/j.jag.2019.102004	2020	Brazil	Cover crops; White oats; Cash crops	A1	Vegetation Indices (VIs); Crop Biophysical Traits	Fuzzy c-means clustering on AGB estimate grids ;Fuzzy c-means clustering on crop yield data	VAL_TIER_A; VAL_TIER_B	Fuzziness performance index (FPI) and normalized classification entropy (NCE) to determine the optimal number of zones; Overall accuracy (spatial agreement) evaluated by comparing 500 randomly selected samples between the AGB-derived management zone maps and independent yield-derived management zone maps.	Several methods have been proposed to delineate management zones in agricultural fields, which can guide interventions of the farmers to increase crop yield. In this study, we propose a new approach using remote sensing data to delineate management zones at three farm sites located in southern Brazi
294	Soil sensing technology improves application of irrigation water	10.1016/j.agwat.2019.105901	2020	New Zealand	Peas; French beans	A1	Proximal Sensing (ECa); Other Soil Proxies	Fuzzy c-means clustering on AGB estimate grids; Fuzzy c-means clustering on crop yield grids ; Fuzzy c-means clustering on selected multi-variable grids	VAL_TIER_C	Parametric and non-parametric statistical tests (ANOVA) evaluating statistically significant differences in actual measured soil available water-holding capacity (AWHC) across the delineated irrigation management zones.	Dynamic irrigation scheduling for Variable-rate irrigation systems is essential to accurately estimate the spatiotemporal pattern of irrigation water requirement. Real-time, sensor-based and soil-water balance scheduling methods were compared on a trial under a Variable-rate center pivot irrigation
295	Fine-tuning of wheat (Triticum aestivum, L.) variable nitrogen rate by combining crop sensing and management zones approaches in southern Brazil	10.1007/s11119-018-9581-6	2019	Brazil	Wheat; Corn	D1	Proximal Sensing (ECa); Yield; Vegetation Indices (VIs); Topography	PCA + Fuzzy c-means clustering	VAL_TIER_A; VAL_TIER_C; VAL_TIER_D	Fuzziness performance index (FPI) and normalized classification entropy (NCE) to determine the optimal number of management zones; Mixed linear model (MLM) Analysis of Variance (ANOVA) evaluating statistically significant interactions between management zones and variable nitrogen rates on actual plant N uptake and wheat grain yield; Economic analysis calculating the Economic Optimum Nitrogen Rat…	The integration of crop sensors and management zones aiming at fine-tuning variable nitrogen rate (VNR) is a technological alternative to increase nitrogen use efficiency (NUE). The main objective of this study was to delimit management zones with different response to nitrogen input and using simul
299	Optimization of management zone delineation by using spatial principal components	10.1016/j.compag.2016.06.029	2016	Brazil	Soybean; Corn	A1; D1	Soil Lab Analysis; Topography	All-Attrib (All Variables) + Fuzzy C-means; Spatial-Matrix (Variable Selection) + Fuzzy C-means; PCA-All + Fuzzy C-means; MPCA-All + Fuzzy C-means; PCA-SC + Fuzzy C-means ; MPCA-SC + Fuzzy C-means	VAL_TIER_A; VAL_TIER_B; VAL_TIER_C	Fuzziness performance index (FPI) and modified partition entropy (MPE) incorporated into an Improved Cluster Validation Index (ICVI) to evaluate clustering performance; Variance reduction (VR) analysis evaluating the reduction of yield variance within the zones compared to the whole field; Smoothness Index (SI) to assess the pixel-by-pixel frequency of class changes, characterizing the smoothness…	Definition of management zones is the delimitation of sub-areas with similar topographic, soil and crop characteristics within a field. Among the many variables that can be used for this definition, those that are stable and spatially correlated with yield are more often recommended for use. Cluster
300	Management zones delineation using fuzzy clustering techniques in grapevines	10.1007/s11119-012-9275-4	2013	Greece	Grapevine	A1	Proximal Sensing (ECa); Other Soil Proxies; Vegetation Indices (VIs); Topography	Fuzzy c-means clustering on multi-variable grids	VAL_TIER_A; VAL_TIER_B	Fuzziness performance index (FPI) and normalized classification entropy (NCE) to determine the optimal number of clusters; Overall accuracy statistic evaluating the spatial agreement (pixel-by-pixel comparison) between the algorithmically derived soil/canopy management zone maps and independent reference management zone maps derived from actual yield and grape quality.	Precision viticulture aims at managing vineyards at a sub-field scale according to the real needs of each part of the field. The current study focused on delineating management zones using fuzzy clustering techniques and developing a simplified approach for the comparison of zone maps. The study was
