# Supplementary material for: The Evolution of Data-Driven Management Zone Delineation: A Systematic Review
Source: Sensors (Basel). 2026 May 20;26(10):3249. doi: 10.3390/s26103249 (PMC13210477; doi:10.3390/s26103249)
Supplement: Supplementary file 1 [file sensors-26-03249-s001.zip › sensors-4222862-Supplementary Materials/README_PUBLIC_EXPORTS.md]

# Public database export (CSV/JSON)

These files provide a machine-readable export of the **same columns shown in the interactive GitHub Pages table** for the review database associated with:

*The Evolution of Data-Driven Management Zone Delineation: A Systematic Review*

## Files

- `papers_public.csv` — tabular export (one row per paper)
- `papers_public.json` — JSON export (list of records; one object per paper)

## Column definitions (as in the website)

- `Paper_ID`
- `Title`
- `DOI`
- `Year`
- `Country`
- `Crops`
- `Workflow group`
- `Data used for MZ`
- `Methods (workflow explanations)`
- `Validation tier`
- `Validation description`
- `Abstract` (short snippet)

## Interactive database

- GitHub Pages site: https://roghiheidari.github.io/mz-delineation-review-code/

## Citation (BibTeX)

```bibtex
@misc{mzReviewDB2026,
  title = {Management Zone Delineation -- Review Database},
  author = {Khanmohammadi, Reza and Heidari, Roghayeh and Samavati, Faramarz F.},
  howpublished = {\url{https://roghiheidari.github.io/mz-delineation-review-code/}},
  year = {2026}
}
```
